# Supplementary material for: (1H-1,3-Benzimidazole-5,6-dicarboxylic acid)(5-carboxyl­ato-1H-1,3-benzimidazole-6-carboxylic acid)silver(I) monohydrate
Source: Acta Crystallogr Sect E Struct Rep Online. 2009 Oct 31;65(Pt 11):m1483. doi: 10.1107/S1600536809044535 (PMC2971189; doi:10.1107/S1600536809044535)
Supplement: Supplementary file 1 [file e-65-m1483-sup1.cif]

##############################################################################
###                                                                        ###
###        Electronic paper (Acta Crystallographica Section E)             ###
###                                                                        ###
##############################################################################
#                                                                            #
# This CIF contains the data in a paper accepted for publication in Acta     #
# Crystallographica Section E. It conforms to the requirements of Notes      #
# for Authors for Section E, and has been peer reviewed under the auspices   #
# of the IUCr Commission on Journals.                                        #
#                                                                            #
# Full details of the Crystallographic Information File format               #
# are given in the paper "The Crystallographic Information File (CIF):       #
# a New Standard Archive File for Crystallography" by S. R. Hall, F. H.      #
# Allen and I. D. Brown [Acta Cryst. (1991), A47, 655-685].                  #
#                                                                            #
# The current version of the core CIF dictionary is obtainable from          #
# ftp://ftp.iucr.org/pub/cif_core.dic. The current version number is 2.4.    #
#                                                                            #
# Software is freely available for graphical display of the structure(s) in  #
# this CIF.  For information consult the CIF home page http://www.iucr.org/  #
# cif/home.html                                                              #
#                                                                            #
# This file may be used for bona fide research purposes within the           #
# scientific community so long as proper attribution is given to the journal # 
# article from which it was obtained.                                        #
#                                                                            #
##############################################################################
                                             
data_I
_audit_creation_method     SHELXL-97
_chemical_name_systematic
;
(1<i>H</i>-1,3-Benzimidazole-5,6-dicarboxylic
acid)(5-carboxylato-1<i>H</i>-1,3-benzimidazole-6-carboxylic acid)silver(I)
monohydrate
;
_chemical_name_common     ?
_chemical_formula_moiety     'C18 H11 Ag N4 O8, H2 O'
_chemical_formula_sum     'C18 H13.02 Ag N4 O9'
_chemical_formula_iupac     '[Ag (C9 H5 N2 O4) (C9 H6 N2 O4)], H2 O'
_chemical_formula_weight     537.37
_chemical_melting_point     ?
_symmetry_cell_setting     monoclinic
_symmetry_space_group_name_H-M     'C 2/c'
_symmetry_space_group_name_Hall     '-C 2yc'
loop_
    _symmetry_equiv_pos_as_xyz
    'x, y, z'
    '-x, y, -z+1/2'
    'x+1/2, y+1/2, z'
    '-x+1/2, y+1/2, -z+1/2'
    '-x, -y, -z'
    'x, -y, z-1/2'
    '-x+1/2, -y+1/2, -z'
    'x+1/2, -y+1/2, z-1/2'
_cell_length_a     28.483(3)
_cell_length_b     18.6398(17)
_cell_length_c     7.2251(7)
_cell_angle_alpha     90
_cell_angle_beta     99.0460(10)
_cell_angle_gamma     90
_cell_volume     3788.2(6)
_cell_formula_units_Z     8
_cell_measurement_reflns_used     2071
_cell_measurement_theta_min     2.4
_cell_measurement_theta_max     22.4
_cell_measurement_temperature     298
_exptl_crystal_description     'block'
_exptl_crystal_colour     colourless
_exptl_crystal_size_max     0.31
_exptl_crystal_size_mid     0.23
_exptl_crystal_size_min     0.19
_exptl_crystal_density_diffrn     1.885
_exptl_crystal_density_meas     ?
_exptl_crystal_density_method     'not measured'
_exptl_crystal_F_000     2145.0
_exptl_absorpt_coefficient_mu     1.129
_exptl_absorpt_correction_type     multi-scan
_exptl_absorpt_process_details     '(SADABS; Sheldrick, 2004)'
_exptl_absorpt_correction_T_min     0.740
_exptl_absorpt_correction_T_max     0.807
_exptl_special_details
;
;
_diffrn_ambient_temperature     298
_diffrn_radiation_type     MoK\a
_diffrn_radiation_wavelength     0.71073
_diffrn_radiation_source     'fine-focus sealed tube'
_diffrn_radiation_monochromator     graphite
_diffrn_measurement_device_type     'Bruker APEXII area-detector'
_diffrn_measurement_method     '\f and \w'
_diffrn_detector_area_resol_mean     ?
_diffrn_reflns_number     10329
_diffrn_reflns_av_R_equivalents     0.044
_diffrn_reflns_av_sigmaI/netI     0.051
_diffrn_reflns_theta_min     2.4
_diffrn_reflns_theta_max     26.0
_diffrn_reflns_theta_full     26.0
_diffrn_measured_fraction_theta_max     0.988
_diffrn_measured_fraction_theta_full     0.988
_diffrn_reflns_limit_h_min     -35
_diffrn_reflns_limit_h_max     35
_diffrn_reflns_limit_k_min     -20
_diffrn_reflns_limit_k_max     22
_diffrn_reflns_limit_l_min     -8
_diffrn_reflns_limit_l_max     7
_diffrn_standards_number     ?
_diffrn_standards_interval_count     ?
_diffrn_standards_interval_time     ?
_diffrn_standards_decay_%     ?
_refine_special_details
;
Refinement of <i>F</i>^2^ against ALL reflections. The weighted <i>R</i>-factor
<i>wR</i> and goodness of fit <i>S</i> are based on <i>F</i>^2^, conventional
<i>R</i>-factors <i>R</i> are based on <i>F</i>, with <i>F</i> set to zero for
negative <i>F</i>^2^. The threshold expression of <i>F</i>^2^ >
\s(<i>F</i>^2^) is used only for calculating <i>R</i>-factors(gt) <i>etc</i>.
and is not relevant to the choice of reflections for refinement.
<i>R</i>-factors based on <i>F</i>^2^ are statistically about twice as large
as those based on <i>F</i>, and <i>R</i>- factors based on ALL data will be
even larger.
;
_reflns_number_total     3675
_reflns_number_gt     2572
_reflns_threshold_expression     I>2\s(I)
_refine_ls_structure_factor_coef     Fsqd
_refine_ls_matrix_type     full
_refine_ls_R_factor_all     0.065
_refine_ls_R_factor_gt     0.039
_refine_ls_wR_factor_gt     0.082
_refine_ls_wR_factor_ref     0.092
_refine_ls_goodness_of_fit_ref     1.04
_refine_ls_restrained_S_all     1.06
_refine_ls_number_reflns     3675
_refine_ls_number_parameters     307
_refine_ls_number_restraints     18
_refine_ls_hydrogen_treatment     constr
_refine_ls_weighting_scheme     calc
_refine_ls_weighting_details
                   'calc w=1/[\s^2^(Fo^2^)+(0.04P)^2^] where P=(Fo^2^+2Fc^2^)/3'
_atom_sites_solution_hydrogens     geom
_atom_sites_solution_primary     direct
_atom_sites_solution_secondary     difmap
_refine_ls_shift/su_max     0.001
_refine_ls_shift/su_mean     0.000
_refine_diff_density_max     0.52
_refine_diff_density_min     -0.59
_refine_ls_extinction_method     none
_refine_ls_extinction_coef     ?
loop_
    _atom_type_symbol
    _atom_type_description
    _atom_type_scat_dispersion_real
    _atom_type_scat_dispersion_imag
    _atom_type_scat_source
    'C' 'C' 0.0033 0.0016
                         'International Tables Vol C Tables 4.2.6.8 and 6.1.1.4'
    'H' 'H' 0.0000 0.0000
                         'International Tables Vol C Tables 4.2.6.8 and 6.1.1.4'
    'N' 'N' 0.0061 0.0033
                         'International Tables Vol C Tables 4.2.6.8 and 6.1.1.4'
    'O' 'O' 0.0106 0.0060
                         'International Tables Vol C Tables 4.2.6.8 and 6.1.1.4'
    'Ag' 'Ag' -0.8971 1.1015
                         'International Tables Vol C Tables 4.2.6.8 and 6.1.1.4'
_computing_data_collection     'APEX2 (Bruker, 2004)'
_computing_cell_refinement     'SAINT (Bruker, 2004)'
_computing_data_reduction     'SAINT (Bruker, 2004)'
_computing_structure_solution     'SHELXS97 (Sheldrick, 2008)'
_computing_structure_refinement     'SHELXL97 (Sheldrick, 2008)'
_computing_molecular_graphics     'XP in SHELXTL (Sheldrick, 2008)'
_computing_publication_material     'SHELXL97 (Sheldrick, 2008)'
loop_
    _atom_site_type_symbol
    _atom_site_label
    _atom_site_fract_x
    _atom_site_fract_y
    _atom_site_fract_z
    _atom_site_U_iso_or_equiv
    _atom_site_adp_type
    _atom_site_calc_flag
    _atom_site_refinement_flags
    _atom_site_occupancy
    _atom_site_disorder_assembly
    _atom_site_disorder_group
    Ag Ag1 0.374338(11) 0.168833(16) 0.58373(5) 0.04290(14) Uani d . 1 . .
    O O1 0.36561(10) -0.26003(15) 0.5821(5) 0.0606(10) Uani d . 1 . .
    H H1 0.3710 -0.3049 0.5832 0.073 Uiso d R 1 . .
    O O2 0.44076(10) -0.23159(15) 0.5698(5) 0.0547(9) Uani d . 1 . .
    O O3 0.45996(10) -0.11508(16) 0.3045(4) 0.0470(8) Uani d . 1 . .
    H H3 0.4863 -0.1056 0.2688 0.056 Uiso d PR 0.50 . .
    O O4 0.50175(10) -0.08915(16) 0.5782(4) 0.0491(8) Uani d . 1 . .
    H H4 0.5006 -0.0830 0.6940 0.059 Uiso d PR 0.50 . .
    O O5 0.30757(10) 0.53188(16) 0.6824(5) 0.0548(9) Uani d . 1 . .
    O O6 0.28554(11) 0.42025(16) 0.6978(5) 0.0580(10) Uani d . 1 . .
    O O7 0.37366(11) 0.60136(15) 0.6187(5) 0.0538(9) Uani d . 1 . .
    H H7 0.3493 0.5781 0.6386 0.065 Uiso d R 1 . .
    O O8 0.44651(11) 0.58811(16) 0.5706(5) 0.0612(10) Uani d . 1 . .
    N N1 0.33935(11) 0.07120(16) 0.6181(5) 0.0314(8) Uani d . 1 . .
    N N2 0.28969(11) -0.01398(17) 0.6799(5) 0.0338(8) Uani d . 1 . .
    H H2A 0.2646 -0.0338 0.7095 0.041 Uiso calc R 1 . .
    N N3 0.41656(11) 0.25914(16) 0.5533(5) 0.0384(9) Uani d . 1 . .
    N N4 0.47918(11) 0.32435(17) 0.5099(5) 0.0395(9) Uani d . 1 . .
    H H4A 0.5071 0.3347 0.4871 0.047 Uiso calc R 1 . .
    C C1 0.29744(13) 0.0560(2) 0.6672(6) 0.0354(10) Uani d . 1 . .
    H H1A 0.2757 0.0908 0.6905 0.043 Uiso calc R 1 . .
    C C2 0.32928(12) -0.0490(2) 0.6369(6) 0.0287(9) Uani d . 1 . .
    C C3 0.36007(13) 0.00500(19) 0.5978(6) 0.0275(9) Uani d . 1 . .
    C C4 0.40427(13) -0.01206(19) 0.5503(6) 0.0288(9) Uani d . 1 . .
    H H4B 0.4251 0.0237 0.5247 0.035 Uiso calc R 1 . .
    C C5 0.41601(13) -0.0831(2) 0.5424(6) 0.0301(9) Uani d . 1 . .
    C C6 0.38460(13) -0.1378(2) 0.5819(6) 0.0293(9) Uani d . 1 . .
    C C7 0.34103(14) -0.1213(2) 0.6295(6) 0.0349(10) Uani d . 1 . .
    H H7A 0.3202 -0.1569 0.6557 0.042 Uiso calc R 1 . .
    C C8 0.40022(15) -0.2145(2) 0.5758(6) 0.0366(10) Uani d . 1 . .
    C C9 0.46214(15) -0.0985(2) 0.4738(7) 0.0392(11) Uani d . 1 . .
    C C10 0.46025(15) 0.2587(2) 0.5131(7) 0.0428(11) Uani d . 1 . .
    H H10A 0.4762 0.2170 0.4895 0.051 Uiso calc R 1 . .
    C C11 0.44556(13) 0.3720(2) 0.5500(6) 0.0327(10) Uani d . 1 . .
    C C12 0.40613(13) 0.3312(2) 0.5766(6) 0.0327(9) Uani d . 1 . .
    C C13 0.36540(13) 0.3643(2) 0.6177(6) 0.0327(10) Uani d . 1 . .
    H H13A 0.3396 0.3367 0.6393 0.039 Uiso calc R 1 . .
    C C14 0.36314(13) 0.4380(2) 0.6266(6) 0.0321(10) Uani d . 1 . .
    C C15 0.40400(14) 0.47992(19) 0.5986(6) 0.0314(9) Uani d . 1 . .
    C C16 0.44451(14) 0.4463(2) 0.5622(6) 0.0352(10) Uani d . 1 . .
    H H16A 0.4711 0.4732 0.5458 0.042 Uiso calc R 1 . .
    C C17 0.40890(16) 0.5620(2) 0.5952(6) 0.0395(11) Uani d . 1 . .
    C C18 0.31614(14) 0.4648(2) 0.6704(6) 0.0399(11) Uani d . 1 . .
    O O1W 0.2366(4) 0.1989(7) 0.851(2) 0.126(5) Uani d PU 0.38 A 1
    H H1C 0.2379 0.2042 0.9681 0.151 Uiso d PR 0.38 A 1
    H H1D 0.2255 0.1565 0.8423 0.151 Uiso d PR 0.38 A 1
    O O2W 0.2352(4) 0.2876(6) 0.5630(19) 0.108(4) Uani d PU 0.38 B 2
    H H2C 0.2495 0.3257 0.6052 0.129 Uiso d PR 0.38 B 2
    H H2D 0.2530 0.2509 0.5812 0.129 Uiso d PR 0.38 B 2
    O O3W 0.2637(6) 0.2800(10) 0.809(3) 0.110(6) Uani d PU 0.25 C 3
    H H3C 0.2702 0.3223 0.7767 0.131 Uiso d PR 0.25 C 3
    H H3D 0.2564 0.2647 0.9111 0.131 Uiso d PR 0.25 C 3
loop_
    _atom_site_aniso_label
    _atom_site_aniso_U_11
    _atom_site_aniso_U_22
    _atom_site_aniso_U_33
    _atom_site_aniso_U_12
    _atom_site_aniso_U_13
    _atom_site_aniso_U_23
    Ag1 0.0433(2) 0.02077(18) 0.0675(3) -0.00497(15) 0.01755(17) 0.00033(16)
    O1 0.0401(18) 0.0188(16) 0.126(3) -0.0020(13) 0.0233(19) 0.0014(17)
    O2 0.0414(18) 0.0328(18) 0.096(3) 0.0092(14) 0.0283(17) 0.0062(17)
    O3 0.0345(16) 0.059(2) 0.051(2) -0.0025(14) 0.0147(15) -0.0074(16)
    O4 0.0297(16) 0.064(2) 0.054(2) -0.0008(15) 0.0076(15) 0.0002(16)
    O5 0.0422(18) 0.0341(19) 0.093(3) 0.0100(14) 0.0259(18) -0.0047(17)
    O6 0.0364(17) 0.0408(19) 0.104(3) -0.0013(15) 0.0317(18) -0.0021(18)
    O7 0.0478(19) 0.0226(16) 0.096(3) 0.0029(14) 0.0256(19) 0.0006(16)
    O8 0.049(2) 0.0314(19) 0.110(3) -0.0119(15) 0.032(2) -0.0032(18)
    N1 0.0261(18) 0.0219(17) 0.047(2) -0.0002(14) 0.0087(15) -0.0005(15)
    N2 0.0201(16) 0.033(2) 0.051(2) -0.0036(14) 0.0140(15) -0.0005(16)
    N3 0.0298(18) 0.0201(18) 0.068(3) 0.0007(14) 0.0167(17) 0.0010(16)
    N4 0.0279(18) 0.030(2) 0.066(3) 0.0014(15) 0.0215(17) 0.0003(17)
    C1 0.028(2) 0.028(2) 0.051(3) 0.0021(18) 0.008(2) -0.0022(19)
    C2 0.0202(19) 0.028(2) 0.039(3) -0.0009(16) 0.0099(17) -0.0025(18)
    C3 0.0240(19) 0.022(2) 0.037(2) -0.0045(16) 0.0071(17) 0.0005(17)
    C4 0.0220(19) 0.024(2) 0.042(3) -0.0034(16) 0.0110(18) 0.0015(17)
    C5 0.024(2) 0.030(2) 0.037(3) -0.0024(17) 0.0052(17) 0.0002(18)
    C6 0.031(2) 0.0189(19) 0.038(3) -0.0007(16) 0.0056(19) 0.0010(17)
    C7 0.032(2) 0.026(2) 0.049(3) -0.0042(18) 0.012(2) 0.0023(19)
    C8 0.035(2) 0.027(2) 0.052(3) 0.0037(19) 0.017(2) -0.0011(19)
    C9 0.034(2) 0.029(2) 0.057(3) 0.0048(19) 0.013(2) -0.001(2)
    C10 0.038(2) 0.026(2) 0.068(3) 0.0064(19) 0.018(2) -0.001(2)
    C11 0.028(2) 0.025(2) 0.047(3) -0.0020(17) 0.0123(19) 0.0020(18)
    C12 0.033(2) 0.022(2) 0.045(3) 0.0006(18) 0.0105(18) 0.0026(19)
    C13 0.028(2) 0.024(2) 0.049(3) -0.0010(17) 0.0154(19) 0.0035(18)
    C14 0.028(2) 0.028(2) 0.042(3) 0.0061(17) 0.0098(18) -0.0003(18)
    C15 0.033(2) 0.021(2) 0.042(3) -0.0025(17) 0.0095(19) 0.0004(17)
    C16 0.029(2) 0.026(2) 0.052(3) -0.0052(17) 0.013(2) 0.0035(19)
    C17 0.045(3) 0.029(2) 0.045(3) -0.003(2) 0.011(2) -0.001(2)
    C18 0.031(2) 0.035(3) 0.055(3) 0.001(2) 0.011(2) 0.000(2)
    O1W 0.100(7) 0.111(7) 0.168(9) 0.017(6) 0.025(7) -0.013(7)
    O2W 0.096(7) 0.071(6) 0.158(9) -0.017(6) 0.025(6) 0.000(6)
    O3W 0.095(9) 0.102(9) 0.142(10) -0.019(7) 0.050(8) 0.029(8)
_geom_special_details
;
All e.s.d.'s (except the e.s.d. in the dihedral angle between two l.s. planes)
are estimated using the full covariance matrix. The cell e.s.d.'s are taken
into account individually in the estimation of e.s.d.'s in distances, angles
and torsion angles; correlations between e.s.d.'s in cell parameters are only
used when they are defined by crystal symmetry. An approximate (isotropic)
treatment of cell e.s.d.'s is used for estimating e.s.d.'s involving l.s.
planes.
;
loop_
    _geom_bond_atom_site_label_1
    _geom_bond_atom_site_label_2
    _geom_bond_site_symmetry_2
    _geom_bond_distance
    _geom_bond_publ_flag
    Ag1 N3 . 2.100(3) ?
    Ag1 N1 . 2.108(3) ?
    O1 C8 . 1.307(5) ?
    O1 H1 . 0.8498 ?
    O2 C8 . 1.205(5) ?
    O3 C9 . 1.254(5) ?
    O3 H3 . 0.8499 ?
    O4 C9 . 1.267(5) ?
    O4 H4 . 0.8500 ?
    O5 C18 . 1.280(5) ?
    O6 C18 . 1.242(5) ?
    O7 C17 . 1.277(5) ?
    O7 H7 . 0.8499 ?
    O8 C17 . 1.215(5) ?
    N1 C1 . 1.329(5) ?
    N1 C3 . 1.385(5) ?
    N2 C1 . 1.328(5) ?
    N2 C2 . 1.380(4) ?
    N2 H2A . 0.8600 ?
    N3 C10 . 1.322(5) ?
    N3 C12 . 1.391(5) ?
    N4 C10 . 1.339(5) ?
    N4 C11 . 1.370(5) ?
    N4 H4A . 0.8600 ?
    C1 H1A . 0.9300 ?
    C2 C7 . 1.391(5) ?
    C2 C3 . 1.393(5) ?
    C3 C4 . 1.393(5) ?
    C4 C5 . 1.369(5) ?
    C4 H4B . 0.9300 ?
    C5 C6 . 1.415(5) ?
    C5 C9 . 1.503(5) ?
    C6 C7 . 1.374(5) ?
    C6 C8 . 1.500(5) ?
    C7 H7A . 0.9300 ?
    C10 H10A . 0.9300 ?
    C11 C16 . 1.388(5) ?
    C11 C12 . 1.394(5) ?
    C12 C13 . 1.387(5) ?
    C13 C14 . 1.378(5) ?
    C13 H13A . 0.9300 ?
    C14 C15 . 1.442(5) ?
    C14 C18 . 1.508(5) ?
    C15 C16 . 1.375(5) ?
    C15 C17 . 1.536(5) ?
    C16 H16A . 0.9300 ?
    O1W H1C . 0.8500 ?
    O1W H1D . 0.8501 ?
    O2W H2C . 0.8501 ?
    O2W H2D . 0.8501 ?
    O3W H3C . 0.8496 ?
    O3W H3D . 0.8496 ?
loop_
    _geom_angle_atom_site_label_1
    _geom_angle_atom_site_label_2
    _geom_angle_atom_site_label_3
    _geom_angle_site_symmetry_1
    _geom_angle_site_symmetry_3
    _geom_angle
    _geom_angle_publ_flag
    N3 Ag1 N1 . . 173.32(12) ?
    C8 O1 H1 . . 120.1 ?
    C9 O3 H3 . . 109.5 ?
    C9 O4 H4 . . 115.8 ?
    C17 O7 H7 . . 114.2 ?
    C1 N1 C3 . . 104.7(3) ?
    C1 N1 Ag1 . . 132.6(3) ?
    C3 N1 Ag1 . . 122.6(2) ?
    C1 N2 C2 . . 107.4(3) ?
    C1 N2 H2A . . 126.3 ?
    C2 N2 H2A . . 126.3 ?
    C10 N3 C12 . . 105.0(3) ?
    C10 N3 Ag1 . . 126.3(3) ?
    C12 N3 Ag1 . . 128.6(2) ?
    C10 N4 C11 . . 107.0(3) ?
    C10 N4 H4A . . 126.5 ?
    C11 N4 H4A . . 126.5 ?
    N2 C1 N1 . . 113.2(3) ?
    N2 C1 H1A . . 123.4 ?
    N1 C1 H1A . . 123.4 ?
    N2 C2 C7 . . 132.6(3) ?
    N2 C2 C3 . . 105.5(3) ?
    C7 C2 C3 . . 121.9(3) ?
    N1 C3 C2 . . 109.3(3) ?
    N1 C3 C4 . . 130.2(3) ?
    C2 C3 C4 . . 120.5(3) ?
    C5 C4 C3 . . 117.8(3) ?
    C5 C4 H4B . . 121.1 ?
    C3 C4 H4B . . 121.1 ?
    C4 C5 C6 . . 121.5(3) ?
    C4 C5 C9 . . 115.5(3) ?
    C6 C5 C9 . . 122.9(3) ?
    C7 C6 C5 . . 120.9(3) ?
    C7 C6 C8 . . 120.3(3) ?
    C5 C6 C8 . . 118.8(3) ?
    C6 C7 C2 . . 117.3(3) ?
    C6 C7 H7A . . 121.3 ?
    C2 C7 H7A . . 121.3 ?
    O2 C8 O1 . . 124.2(4) ?
    O2 C8 C6 . . 122.9(4) ?
    O1 C8 C6 . . 112.9(3) ?
    O3 C9 O4 . . 121.2(4) ?
    O3 C9 C5 . . 117.2(4) ?
    O4 C9 C5 . . 121.4(4) ?
    N3 C10 N4 . . 113.2(3) ?
    N3 C10 H10A . . 123.4 ?
    N4 C10 H10A . . 123.4 ?
    N4 C11 C16 . . 133.1(4) ?
    N4 C11 C12 . . 106.3(3) ?
    C16 C11 C12 . . 120.6(3) ?
    C13 C12 N3 . . 131.1(3) ?
    C13 C12 C11 . . 120.4(4) ?
    N3 C12 C11 . . 108.5(3) ?
    C14 C13 C12 . . 120.0(4) ?
    C14 C13 H13A . . 120.0 ?
    C12 C13 H13A . . 120.0 ?
    C13 C14 C15 . . 119.3(3) ?
    C13 C14 C18 . . 112.9(3) ?
    C15 C14 C18 . . 127.8(4) ?
    C16 C15 C14 . . 120.0(4) ?
    C16 C15 C17 . . 111.7(3) ?
    C14 C15 C17 . . 128.2(3) ?
    C15 C16 C11 . . 119.6(3) ?
    C15 C16 H16A . . 120.2 ?
    C11 C16 H16A . . 120.2 ?
    O8 C17 O7 . . 121.2(4) ?
    O8 C17 C15 . . 119.1(4) ?
    O7 C17 C15 . . 119.7(4) ?
    O6 C18 O5 . . 119.8(4) ?
    O6 C18 C14 . . 118.7(4) ?
    O5 C18 C14 . . 121.5(4) ?
    H1C O1W H1D . . 97.8 ?
    H2C O2W H2D . . 112.1 ?
    H3C O3W H3D . . 130.0 ?
loop_
    _geom_hbond_atom_site_label_D
    _geom_hbond_atom_site_label_H
    _geom_hbond_atom_site_label_A
    _geom_hbond_site_symmetry_A
    _geom_hbond_distance_DH
    _geom_hbond_distance_HA
    _geom_hbond_distance_DA
    _geom_hbond_angle_DHA
    O1 H1 O7 1_545 0.85 1.77 2.603(4) 168
    O3 H3 O3 2_655 0.85 1.71 2.528(5) 162
    O4 H4 O4 2_656 0.85 1.66 2.500(6) 168
    O7 H7 O5 . 0.85 1.54 2.389(4) 176
    N2 H2A O6 4_546 0.86 1.88 2.733(4) 173
    N4 H4A O8 5_666 0.86 2.04 2.805(4) 148
data_global
_journal_date_recd_electronic     2009-10-17
_journal_date_accepted     2009-10-26
_journal_name_full     'Acta Crystallographica, Section E'
_journal_year     2009
_journal_volume     65
_journal_issue     11
_journal_page_first     m1483
_journal_page_last     m1483
_journal_paper_category     QM
_journal_coeditor_code     TK2558
_publ_contact_author_name     'Hong Zhai'
_publ_contact_author_address
;
College of Chemistry & Chemical Engineering
Shanxi Datong University
Shanxi 037009
China
;
_publ_contact_author_email     'zhaihdtu@126.com'
_publ_contact_author_fax     '86 352 6090046'
_publ_contact_author_phone     '86 352 6090046'
_publ_section_title
;
(1<i>H</i>-1,3-Benzimidazole-5,6-dicarboxylic
acid)(5-carboxylato-1<i>H</i>-1,3-benzimidazole-6-carboxylic acid)silver(I)
monohydrate
;
loop_
    _publ_author_name
    _publ_author_address
    'Hong Zhai'
;
College of Chemistry & Chemical Engineering
Shanxi Datong University
Shanxi 037009
People's Republic of China
;
