# Supplementary material for: (1H-1,3-Benzimidazole-5,6-dicarboxylic acid)(5-carboxyl­ato-1H-1,3-benzimidazole-6-carboxylic acid)silver(I) monohydrate
Source: Acta Crystallogr Sect E Struct Rep Online. 2009 Oct 31;65(Pt 11):m1483. doi: 10.1107/S1600536809044535 (PMC2971189; doi:10.1107/S1600536809044535)
Supplement: Supplementary file 2 [file e-65-m1483-Isup2.hkl]

# 
# h,k,l, Fc-squared, Fo-squared, sigma(Fo-squared) and status flag 
# 
data_I
_shelx_title ' 1 in C2/c' 
_shelx_refln_list_code          4 
_shelx_F_calc_maximum     1190.67 
_exptl_crystal_F_000      2144.00 
_reflns_d_resolution_high  0.8107 
 
loop_ 
 _symmetry_equiv_pos_as_xyz 
 'x, y, z' 
 '-x, y, -z+1/2' 
 'x+1/2, y+1/2, z' 
 '-x+1/2, y+1/2, -z+1/2' 
 '-x, -y, -z' 
 'x, -y, z-1/2' 
 '-x+1/2, -y+1/2, -z' 
 'x+1/2, -y+1/2, z-1/2' 
 
_cell_length_a    28.4834 
_cell_length_b    18.6398 
_cell_length_c     7.2251 
_cell_angle_alpha  90.000 
_cell_angle_beta   99.046 
_cell_angle_gamma  90.000 
 
_shelx_F_squared_multiplier     1.000 
 
loop_ 
 _refln_index_h 
 _refln_index_k 
 _refln_index_l 
 _refln_F_squared_calc 
 _refln_F_squared_meas 
 _refln_F_squared_sigma 
 _refln_observed_status 
   4   0   0   281175.94   264650.25   3010.51 o 
   8   0   0    57748.41    64637.58    914.64 o 
  10   0   0      666.91     1010.94    128.47 o 
  12   0   0   120376.41   111374.38   1570.89 o 
  14   0   0     2526.33     2384.41    188.11 o 
  16   0   0    27380.90    23918.44    574.15 o 
  18   0   0      640.04      649.68    211.69 o 
  20   0   0     5887.36     6177.35    341.96 o 
  22   0   0    11023.64    10299.08    553.80 o 
  24   0   0    27312.93    27005.29    746.77 o 
  26   0   0     5668.64     4911.14    940.82 o 
  28   0   0    11826.09    12232.71    546.07 o 
  30   0   0      909.65     1022.26    245.33 o 
  32   0   0     5240.11     5177.06    423.55 o 
  34   0   0        2.82       -6.02    213.82 o 
   3   1   0    11560.75    12860.54    150.33 o 
   5   1   0       27.25      107.42     33.88 o 
   7   1   0    45647.53    48504.87    501.32 o 
   9   1   0    10340.43     9613.33    239.70 o 
  11   1   0     1046.89      890.00     88.15 o 
  13   1   0      173.32      280.58     75.64 o 
  15   1   0       47.06      113.59     76.61 o 
  17   1   0      374.23      370.91    101.23 o 
  19   1   0       59.84      169.11     95.31 o 
  21   1   0     7880.30     7957.71    275.53 o 
  23   1   0     3434.31     3415.72    262.54 o 
  25   1   0    14085.48    14529.45    392.28 o 
  27   1   0        7.56       -5.87    113.90 o 
  29   1   0      713.31      604.14    148.13 o 
  31   1   0      345.77      394.24    156.78 o 
  33   1   0       82.59        2.28    131.08 o 
   8   2   0    86377.18    93535.57    689.44 o 
  10   2   0    19730.99    21433.31    226.34 o 
  12   2   0    11458.27    11069.30    166.34 o 
  14   2   0      610.90      772.96     95.90 o 
  16   2   0    14743.88    14770.86    314.25 o 
  18   2   0      470.46      596.81    108.28 o 
  20   2   0    16666.50    17114.14    434.26 o 
  22   2   0       77.91       30.18    102.07 o 
  24   2   0     1051.85     1044.57    152.43 o 
  26   2   0      167.46      118.53    116.49 o 
  28   2   0     2427.38     2294.91    207.39 o 
  30   2   0        0.21       44.26    135.80 o 
  32   2   0      450.61      271.36    142.29 o 
  34   2   0      172.07      155.04    173.86 o 
   1   3   0    40989.61    40707.62    755.11 o 
   3   3   0    42992.59    43157.23    370.82 o 
   5   3   0    50454.14    54319.91    601.15 o 
   7   3   0    29924.06    34220.64    308.80 o 
   9   3   0    14159.61    12631.08    178.42 o 
  11   3   0    15385.37    14050.42    187.83 o 
  13   3   0    53918.87    55553.15    496.40 o 
  15   3   0    14529.35    14520.35    192.92 o 
  17   3   0    28988.76    27891.59    591.74 o 
  19   3   0    11196.99     9922.34    331.05 o 
  21   3   0     3509.85     3869.85    235.89 o 
  23   3   0     4255.65     4112.30    222.61 o 
  25   3   0     8256.50     8205.82    303.98 o 
  27   3   0      193.26      136.16    119.40 o 
  29   3   0     4496.00     4841.60    272.30 o 
  31   3   0     4065.62     4252.29    269.31 o 
  33   3   0     1393.92     1373.46    257.40 o 
   2   4   0    20789.59    25204.27    280.68 o 
   6   4   0    14845.01    17897.19    223.33 o 
   8   4   0    44729.13    40825.81    398.90 o 
  10   4   0     8550.98     8672.67    150.85 o 
  12   4   0    23642.26    23125.06    268.38 o 
  14   4   0      239.42      238.97     51.35 o 
  16   4   0     9258.61     9868.75    185.07 o 
  18   4   0     6352.22     6470.66    232.83 o 
  20   4   0     6374.22     6157.73    241.92 o 
  22   4   0      451.77      602.69    125.25 o 
  24   4   0     8417.06     8340.89    295.91 o 
  26   4   0     2031.63     2129.25    194.20 o 
  28   4   0     2374.67     2437.59    212.17 o 
  30   4   0      220.35      179.96    133.98 o 
  32   4   0     1030.67     1061.19    183.16 o 
  34   4   0       15.06      185.57    176.69 o 
   1   5   0     4489.74     5097.98    216.74 o 
   3   5   0    59849.46    55071.92    541.54 o 
   5   5   0    61908.97    61825.50    547.19 o 
   7   5   0      273.84      646.04     75.72 o 
   9   5   0    15292.87    14410.84    218.97 o 
  11   5   0    58877.41    60063.43    524.38 o 
  13   5   0     8303.98     8608.62    196.99 o 
  15   5   0    30573.84    34087.81    371.65 o 
  17   5   0     6639.76     6444.47    228.15 o 
  19   5   0      735.46      732.09    116.82 o 
  21   5   0     2954.53     3351.55    197.85 o 
  23   5   0     3319.98     3190.93    204.53 o 
  25   5   0     2865.96     3276.24    250.19 o 
  27   5   0     6863.53     6428.77    285.84 o 
  29   5   0       57.03       65.43    117.46 o 
  31   5   0       92.26     -130.04    130.04 o 
  33   5   0      463.19      166.75    173.19 o 
   0   6   0      802.36      773.59     94.81 o 
   2   6   0    14609.69    12516.30    202.31 o 
   4   6   0    92834.91    97029.23    804.82 o 
   6   6   0      214.07      318.36     51.83 o 
   8   6   0    99467.62   100990.52    857.82 o 
  10   6   0    14056.77    15320.00    239.97 o 
  12   6   0    33758.52    34070.79    401.78 o 
  14   6   0     3366.22     3599.96    209.91 o 
  16   6   0    19429.98    19129.64    275.74 o 
  18   6   0     2984.99     2747.10    168.08 o 
  20   6   0    18815.85    18245.51    392.51 o 
  22   6   0      611.79      581.67    123.15 o 
  24   6   0      617.88      422.52    121.13 o 
  26   6   0     1643.92     1405.25    165.64 o 
  28   6   0     4952.13     5498.55    729.20 o 
  30   6   0       17.00      114.76    152.70 o 
  32   6   0     2398.86     2517.30    356.94 o 
   1   7   0     8464.75     8578.45    195.26 o 
   3   7   0    24408.94    25075.33    473.02 o 
   5   7   0    14746.73    14364.55    214.93 o 
   7   7   0     2602.11     2979.19    105.79 o 
   9   7   0    13183.34    14138.98    232.76 o 
  11   7   0    34323.20    34644.28    515.37 o 
  13   7   0     8658.69     8673.17    199.13 o 
  15   7   0     5317.53     6214.26    284.33 o 
  17   7   0      230.68      240.07    104.11 o 
  19   7   0     2869.39     2918.07    204.47 o 
  21   7   0     2263.43     2462.77    205.32 o 
  23   7   0     2899.33     2732.74    224.30 o 
  25   7   0       74.60       92.96    160.31 o 
  27   7   0       63.31       79.62    204.56 o 
  29   7   0      474.20      578.52    294.36 o 
  31   7   0      169.40       97.40    195.21 o 
  33   7   0      565.82      636.70    246.94 o 
   0   8   0     9378.17     9757.17    390.58 o 
   2   8   0     6300.90     6989.19    166.03 o 
   4   8   0     3547.93     2946.52    113.94 o 
   6   8   0     2778.62     3203.94    111.10 o 
   8   8   0    11895.07    10966.87    203.76 o 
  10   8   0     3850.65     3642.82    131.10 o 
  12   8   0      646.46      458.09     75.60 o 
  14   8   0       79.33      159.95     71.75 o 
  16   8   0     5719.46     5647.96    184.24 o 
  18   8   0       45.84       13.73    103.43 o 
  20   8   0     6420.24     6306.55    521.73 o 
  22   8   0      181.92      194.18    155.84 o 
  24   8   0     1976.85     1682.76    264.86 o 
  26   8   0      541.27      538.73    386.31 o 
  28   8   0     3854.48     4234.84    592.29 o 
  30   8   0       16.35     -112.88    170.64 o 
  32   8   0      686.52      239.08    347.82 o 
   1   9   0     1727.58     1451.05    128.57 o 
   3   9   0    59666.80    57547.99    638.45 o 
   5   9   0    28466.69    28014.06    347.25 o 
   7   9   0    41175.96    40776.04    455.85 o 
   9   9   0    17695.39    16546.43    267.89 o 
  11   9   0    20741.57    20299.17    314.10 o 
  13   9   0    14702.29    15174.45    276.50 o 
  15   9   0    23723.04    23403.55    366.08 o 
  17   9   0    18640.03    18716.44    393.40 o 
  19   9   0    14987.87    15213.89    564.93 o 
  21   9   0    14903.20    14119.09    593.72 o 
  23   9   0     5985.02     5702.99    400.08 o 
  25   9   0     9712.84     9290.80    507.83 o 
  27   9   0     3947.39     3406.86    559.51 o 
  29   9   0     1775.26     1462.56    549.53 o 
  31   9   0     1347.82     1400.51    296.56 o 
   0  10   0    10741.98    11074.49    356.37 o 
   2  10   0     1044.32      827.24     94.44 o 
   4  10   0    24202.73    25475.06    371.52 o 
   6  10   0      392.37      458.12     67.20 o 
   8  10   0       94.18       65.27     55.34 o 
  10  10   0       26.83       69.73     63.59 o 
  12  10   0     2500.28     2277.58    158.15 o 
  14  10   0      107.09       20.92     91.06 o 
  16  10   0     7960.74     8060.79    268.76 o 
  18  10   0      312.49      230.42    150.99 o 
  20  10   0     4028.73     3814.24    326.35 o 
  22  10   0       69.46       85.02    154.05 o 
  24  10   0      709.45      671.53    220.94 o 
  26  10   0       34.79      297.73    317.88 o 
  28  10   0     2016.21     1794.73    304.70 o 
  30  10   0       47.38        4.30    255.88 o 
   1  11   0    14596.07    14892.73    277.87 o 
   3  11   0    10114.06     9934.01    290.11 o 
   5  11   0     7198.35     7964.49    184.99 o 
   7  11   0    14941.02    14682.65    259.28 o 
   9  11   0     4963.01     4722.20    204.18 o 
  11  11   0     5858.67     6440.59    240.22 o 
  13  11   0     1346.99     1799.89    156.87 o 
  15  11   0    13432.95    13676.93    480.02 o 
  17  11   0      148.66      125.85    108.25 o 
  19  11   0    11135.11    11417.49    748.38 o 
  21  11   0      934.73     1520.60    257.09 o 
  23  11   0     8976.89     8685.09    487.93 o 
  25  11   0      946.58     1809.42    420.52 o 
  27  11   0      197.00       95.05    188.03 o 
  29  11   0       45.28     -118.99    317.88 o 
   0  12   0    73758.49    68632.85   1084.93 o 
   2  12   0     4310.15     4527.44    177.77 o 
   4  12   0    37572.56    37623.96    477.44 o 
   6  12   0      489.79      260.26     95.09 o 
   8  12   0    48014.02    47747.86    954.48 o 
  10  12   0      268.26      436.94    109.35 o 
  12  12   0    21940.15    22126.23    445.52 o 
  14  12   0     6085.41     6667.34    263.56 o 
  16  12   0     6716.40     7055.34    274.88 o 
  18  12   0     1078.96     1172.91    228.26 o 
  20  12   0    11125.84    11677.65    527.94 o 
  22  12   0      905.36      685.65    214.58 o 
  24  12   0    11502.08    11191.97    557.80 o 
  26  12   0      423.24      325.70    215.74 o 
  28  12   0     2574.68     2242.78    349.02 o 
   1  13   0     3460.74     3285.39    206.37 o 
   3  13   0     3699.16     3822.68    250.87 o 
   5  13   0     2001.41     2111.60    152.71 o 
   7  13   0     1356.58     1479.31    145.15 o 
   9  13   0     1894.29     2295.17    178.80 o 
  11  13   0      130.61       72.28    106.05 o 
  13  13   0     1505.68     1639.76    167.36 o 
  15  13   0     3894.82     4025.87    223.67 o 
  17  13   0     4452.36     4823.72    314.97 o 
  19  13   0      492.80      576.92    203.43 o 
  21  13   0      212.59      198.68    234.49 o 
  23  13   0      315.37      303.68    195.48 o 
  25  13   0       14.82       29.20    177.36 o 
  27  13   0      235.61      -84.66    198.66 o 
   0  14   0    16026.62    16552.80    892.36 o 
   2  14   0     1247.70     1932.29    325.72 o 
   4  14   0     6314.45     6491.46    236.54 o 
   6  14   0     1477.04     1739.31    159.66 o 
   8  14   0     4712.91     4657.26    224.62 o 
  10  14   0       90.88      134.93    108.41 o 
  12  14   0     9977.00     9986.77    391.13 o 
  14  14   0      718.46      836.28    145.98 o 
  16  14   0    10315.28    10077.50    418.70 o 
  18  14   0     1884.61     1340.95    246.92 o 
  20  14   0     8014.35     7356.97    655.73 o 
  22  14   0      418.01      425.00    204.65 o 
  24  14   0     2589.56     2506.42    338.74 o 
  26  14   0       90.04      317.43    216.47 o 
   1  15   0     5026.58     5019.98    395.12 o 
   3  15   0     1196.84     1939.01    537.41 o 
   5  15   0     9955.03     9463.25    289.43 o 
   7  15   0     7206.18     7201.94    266.68 o 
   9  15   0     4764.49     5032.06    242.24 o 
  11  15   0    17677.67    17523.66    423.49 o 
  13  15   0     4263.20     4056.79    236.34 o 
  15  15   0     8793.37     8754.75    322.42 o 
  17  15   0     8416.77     8075.21    388.10 o 
  19  15   0     2407.40     2967.64    331.84 o 
  21  15   0     2222.67     2634.96    336.34 o 
  23  15   0     4292.90     4912.35    848.88 o 
  25  15   0      846.34     1004.76    340.69 o 
   0  16   0      523.41     1230.20    379.18 o 
   2  16   0        3.41       -2.14    190.22 o 
   4  16   0       35.96       76.73    285.81 o 
   6  16   0      296.26      -13.41    450.45 o 
   8  16   0      856.48     1204.39    156.37 o 
  10  16   0     2941.01     3033.06    241.85 o 
  12  16   0      816.89      828.36    151.09 o 
  14  16   0     1419.48     1431.21    181.15 o 
  16  16   0     3405.08     3680.17    245.55 o 
  18  16   0      333.54      386.34    203.13 o 
  20  16   0      792.97     1060.02    255.28 o 
  22  16   0        3.10     -165.42    165.42 o 
  24  16   0      114.85      182.29    211.53 o 
   1  17   0     1613.43     1757.97    309.40 o 
   3  17   0    13152.23    13856.61    622.32 o 
   5  17   0      125.46      278.28    212.15 o 
   7  17   0     2463.75     3331.18    380.61 o 
   9  17   0      183.46      353.56    227.10 o 
  11  17   0     5767.86     6376.87    775.96 o 
  13  17   0     3979.87     4678.42    264.41 o 
  15  17   0     4656.05     4235.98    263.50 o 
  17  17   0     2522.42     2361.53    245.20 o 
  19  17   0      474.64      520.05    219.20 o 
  21  17   0     1057.50     1499.53    288.40 o 
  23  17   0      380.27      150.98    499.63 o 
   0  18   0    14734.16    14639.79    939.40 o 
   2  18   0       42.28      480.11    228.70 o 
   4  18   0    16713.48    17564.49    717.06 o 
   6  18   0       30.34       -9.50    199.90 o 
   8  18   0    14014.52    15042.87    669.32 o 
  10  18   0      320.49      139.58    216.72 o 
  12  18   0     9582.09     9658.52    563.96 o 
  14  18   0       26.58      239.62    211.67 o 
  16  18   0     5213.36     5270.57    344.09 o 
  18  18   0        2.47     -126.11    173.92 o 
  20  18   0     3925.30     3518.34    384.57 o 
   1  19   0     2906.68     3336.11    400.10 o 
   3  19   0     1321.89      988.33    287.22 o 
   5  19   0        8.14       58.33    214.45 o 
   7  19   0       37.57       59.36    374.19 o 
   9  19   0      693.60      829.38    355.66 o 
  11  19   0      614.04      495.81    252.08 o 
  13  19   0     1948.08     2069.98    355.31 o 
  15  19   0       37.45      106.01    221.73 o 
   0  20   0     8751.69     9078.95    836.76 o 
   2  20   0        2.04     -195.17    195.17 o 
   4  20   0     4825.73     4843.33    470.72 o 
   6  20   0        0.49       23.66    404.84 o 
   8  20   0     3313.83     4250.01    450.80 o 
  10  20   0       52.64       65.42    225.08 o 
  12  20   0     1663.28     2481.17    659.29 o 
  14  20   0       48.44      -43.79    234.60 o 
  16  20   0      855.57     1160.73    350.67 o 
   1  21   0     5817.09     6045.32   1455.43 o 
   3  21   0     6018.39     6750.35    542.01 o 
   5  21   0     6008.91     5664.84    512.05 o 
   7  21   0     6340.67     5343.66    510.14 o 
   9  21   0     1839.86     1799.04    373.04 o 
  11  21   0     6916.57     8636.94    914.45 o 
  13  21   0     1977.26     2623.99    535.98 o 
   0  22   0       55.46      223.80    316.46 o 
   2  22   0      211.70      240.91    244.94 o 
   4  22   0      711.48      395.66    273.81 o 
   6  22   0       77.50       96.92    253.88 o 
   8  22   0      255.53      295.61    416.24 o 
  10  22   0      452.34      598.20    297.74 o 
 -35   1   1      113.60       60.96    155.75 o 
 -33   1   1     1113.61     1631.95    210.76 o 
 -31   1   1      446.69      683.61    181.04 o 
 -29   1   1     3485.74     2905.41    229.79 o 
 -27   1   1      715.00      845.70    152.84 o 
 -25   1   1    10511.99    10467.85    336.77 o 
 -23   1   1        3.71      118.02    108.41 o 
 -21   1   1    18502.84    18070.95    403.28 o 
 -19   1   1       25.05       -8.92     91.01 o 
 -17   1   1    13484.48    12786.74    389.28 o 
 -15   1   1      228.77      478.89     58.72 o 
 -13   1   1    21605.99    20313.38    272.37 o 
 -11   1   1     1800.01     1645.56     77.91 o 
  -9   1   1    46477.07    47156.76    502.15 o 
  -7   1   1     2942.06     3199.29    199.37 o 
  -5   1   1    23228.43    24774.19    327.97 o 
  -3   1   1     2242.29     2198.60     92.23 o 
  -1   1   1    51017.40    49463.32    512.73 o 
   1   1   1     2100.72     2043.16     76.04 o 
   3   1   1    34924.12    38581.69    524.77 o 
   5   1   1     2646.11     2901.10    105.99 o 
   7   1   1    18354.73    18182.54    220.44 o 
   9   1   1     5983.52     5885.28    146.08 o 
  11   1   1    53520.71    54247.19    521.58 o 
  13   1   1      102.36       67.56     43.15 o 
  15   1   1     4237.05     4172.01    136.38 o 
  17   1   1    10944.21    10956.66    389.18 o 
  19   1   1    10874.93    10683.33    300.17 o 
  21   1   1     2120.35     2025.69    167.83 o 
  23   1   1     9533.30     9484.46    354.73 o 
  25   1   1     1137.82      986.72    150.52 o 
  27   1   1     3780.47     3890.37    350.19 o 
  29   1   1      478.14      516.57    145.11 o 
  31   1   1     1761.26     1877.83    211.75 o 
  33   1   1      130.61      162.30    142.70 o 
 -34   2   1     1401.98     1598.47    215.77 o 
 -32   2   1     1598.11     1575.31    205.50 o 
 -30   2   1     1966.03     2337.15    230.44 o 
 -28   2   1     2831.02     2860.18    224.89 o 
 -26   2   1    13347.37    13136.18    453.48 o 
 -24   2   1     2279.82     1932.68    211.31 o 
 -22   2   1     7925.19     7303.75    271.92 o 
 -20   2   1     3056.96     3271.75    190.29 o 
 -18   2   1    15366.22    15141.37    391.90 o 
 -16   2   1    11781.98    11045.83    282.99 o 
 -14   2   1    63148.82    59572.15   1022.88 o 
 -12   2   1    47479.55    47747.86    581.14 o 
 -10   2   1    16667.41    17998.65    212.86 o 
  -8   2   1     3313.47     3197.26     92.36 o 
  -6   2   1    83002.70    77631.23    634.35 o 
  -4   2   1    58206.16    60316.48    498.56 o 
  -2   2   1    16178.62    15128.08    180.26 o 
   0   2   1     5082.95     5126.06     90.95 o 
   2   2   1     1154.02     1362.78     51.14 o 
   6   2   1    64544.62    63469.03    531.26 o 
   8   2   1    10484.90    11031.13    153.18 o 
  10   2   1    50637.70    51992.99    446.48 o 
  12   2   1    12404.63    11732.56    238.43 o 
  14   2   1    14437.64    14728.07    233.06 o 
  16   2   1     3245.28     3417.03    170.48 o 
  18   2   1    30280.74    29474.08    492.68 o 
  20   2   1     3338.47     3615.19    196.98 o 
  22   2   1     4742.66     4954.36    237.41 o 
  24   2   1     3466.41     3841.89    223.87 o 
  26   2   1     2012.69     2116.89    192.13 o 
  28   2   1     1742.73     1909.45    195.25 o 
  30   2   1     2603.16     2507.87    269.53 o 
  32   2   1        5.45        0.26    125.71 o 
 -33   3   1        2.45      -73.29    126.54 o 
 -31   3   1       29.98      -42.57    117.77 o 
 -29   3   1       10.54        3.60    136.21 o 
 -27   3   1     2619.05     2280.14    202.85 o 
 -25   3   1     1189.98     1201.48    162.51 o 
 -23   3   1     4014.85     4235.07    656.85 o 
 -21   3   1     6055.19     6054.58    247.08 o 
 -19   3   1     3409.85     3257.64    190.82 o 
 -17   3   1      402.90      272.84     89.26 o 
 -15   3   1        0.33        6.26     52.70 o 
 -13   3   1    15391.64    16811.67    337.56 o 
 -11   3   1    24906.02    26287.46    306.86 o 
  -9   3   1        5.95      155.47     45.49 o 
  -7   3   1     4025.37     3663.48    103.46 o 
  -5   3   1     2265.51     2340.57     78.80 o 
  -3   3   1    18486.86    18200.48    204.19 o 
  -1   3   1      678.46      596.81     43.00 o 
   1   3   1     1162.30     1249.71     74.75 o 
   3   3   1     4449.53     4446.20    133.05 o 
   5   3   1    20728.46    20982.11    227.77 o 
   7   3   1     1467.32     1579.30     71.29 o 
   9   3   1     1965.33     2131.47     77.65 o 
  11   3   1     5805.95     5738.78    123.78 o 
  13   3   1     3472.15     4012.22    109.57 o 
  15   3   1        0.98       96.41     59.50 o 
  17   3   1     2981.92     2854.39    163.23 o 
  19   3   1      270.72      495.46    113.91 o 
  21   3   1     3569.11     3525.10    201.63 o 
  23   3   1     3010.13     3252.91    206.16 o 
  25   3   1      580.94      674.86    141.69 o 
  27   3   1     1725.09     1776.75    187.58 o 
  29   3   1     1398.08     1533.35    187.70 o 
  31   3   1       30.91      -13.91    128.69 o 
  33   3   1      163.62       98.07    173.85 o 
 -34   4   1     1579.40     1447.35    212.07 o 
 -32   4   1      844.86      866.63    196.49 o 
 -30   4   1     1104.19     1530.19    193.27 o 
 -28   4   1       29.32       88.90    115.67 o 
 -26   4   1      907.11      838.73    197.36 o 
 -24   4   1     6104.36     5449.69    255.58 o 
 -22   4   1    11763.61    11162.23    529.61 o 
 -20   4   1    20744.81    20124.16    416.20 o 
 -18   4   1    27166.12    27523.28    469.27 o 
 -16   4   1     6825.68     6605.80    149.60 o 
 -14   4   1    13790.05    12506.99    336.01 o 
 -12   4   1    25322.04    27605.23    333.44 o 
 -10   4   1    47972.49    48399.41    479.22 o 
  -8   4   1    25895.45    23246.99    281.53 o 
  -6   4   1    33547.84    34340.14    353.09 o 
  -4   4   1    22216.68    23153.67    258.27 o 
  -2   4   1    18972.32    19600.55    217.97 o 
   0   4   1    10827.30    11236.44    219.77 o 
   2   4   1    43556.62    46733.29   1034.91 o 
   4   4   1      388.68      286.60     66.40 o 
   6   4   1    54242.81    54040.60    475.69 o 
   8   4   1    22366.67    24176.43    292.08 o 
  10   4   1    34522.87    35808.53    385.26 o 
  12   4   1      670.84      619.07     60.46 o 
  14   4   1    39011.27    38488.91    392.53 o 
  16   4   1     6608.93     6929.65    224.70 o 
  18   4   1    11439.86    12307.43    618.70 o 
  20   4   1     1995.45     1980.49    161.46 o 
  22   4   1    18666.47    18237.04    413.86 o 
  24   4   1      818.05     1061.34    150.58 o 
  26   4   1     5353.93     4799.98    271.18 o 
  28   4   1       28.79       61.11    121.62 o 
  30   4   1      351.78      301.62    166.82 o 
  32   4   1      234.67      251.07    206.83 o 
 -33   5   1     1182.62     1484.51    283.71 o 
 -31   5   1       16.87       24.81    133.98 o 
 -29   5   1     7362.11     7063.26    398.14 o 
 -27   5   1     1079.54     1124.16    201.43 o 
 -25   5   1    10468.29    10216.07    429.20 o 
 -23   5   1     2196.95     2371.14    186.25 o 
 -21   5   1     6430.21     6451.43    364.81 o 
 -19   5   1      137.65      164.65    109.32 o 
 -17   5   1    34666.87    34450.54    420.06 o 
 -15   5   1      611.62      770.78     92.47 o 
 -13   5   1    42188.19    38848.21    437.51 o 
 -11   5   1     2322.52     2430.51    101.75 o 
  -9   5   1    32090.72    30601.76    390.93 o 
  -7   5   1     5951.06     5404.62    133.72 o 
  -5   5   1    62850.59    63803.24    568.45 o 
  -3   5   1    29072.07    28885.24    304.03 o 
  -1   5   1    88857.01    88547.09    811.24 o 
   1   5   1      675.09      752.80     84.93 o 
   3   5   1    57911.79    59080.79    710.88 o 
   5   5   1      779.11      992.89    134.22 o 
   7   5   1    52988.49    50942.68    466.29 o 
   9   5   1     3568.55     3755.61    107.84 o 
  11   5   1    27399.40    26391.60    299.13 o 
  13   5   1     1132.07     1058.25     75.30 o 
  15   5   1    18902.76    18570.22    290.81 o 
  17   5   1     3265.83     3491.71    177.56 o 
  19   5   1    14168.75    13862.82    574.90 o 
  21   5   1     3142.49     2741.06    263.93 o 
  23   5   1     3047.10     3366.36    252.66 o 
  25   5   1     3151.17     2793.93    205.38 o 
  27   5   1     1624.15     1741.68    340.76 o 
  29   5   1     2989.23     2350.92    324.03 o 
  31   5   1     2598.05     2950.75    368.39 o 
  33   5   1      168.66        5.89    205.16 o 
 -32   6   1      213.89      132.93    154.86 o 
 -30   6   1       41.82       -8.31    138.20 o 
 -28   6   1       55.42       41.66    148.43 o 
 -26   6   1     1899.62     1705.76    310.33 o 
 -24   6   1     1576.92     1602.99    197.09 o 
 -22   6   1     1916.62     1452.96    181.53 o 
 -20   6   1       45.87      -71.21    101.59 o 
 -18   6   1      544.43      340.96    138.37 o 
 -16   6   1     1263.77     1120.68    117.91 o 
 -14   6   1      312.39      467.56     76.55 o 
 -12   6   1      851.60     1220.78     89.26 o 
 -10   6   1     7346.49     7916.83    211.43 o 
  -8   6   1     5045.29     4270.86    130.01 o 
  -6   6   1      792.91      956.47     70.31 o 
  -4   6   1    13960.87    14925.10    214.25 o 
  -2   6   1     1935.03     2073.07     82.00 o 
   0   6   1     1540.37     1358.33     80.10 o 
   2   6   1     4932.71     5519.05    182.42 o 
   4   6   1      693.99      977.79    101.59 o 
   6   6   1     4993.88     5199.32    197.27 o 
   8   6   1      237.64      250.44     55.02 o 
  10   6   1     1070.58     1257.57     95.24 o 
  12   6   1     1716.09     1761.99     88.60 o 
  14   6   1     3969.23     4278.52    133.61 o 
  16   6   1      159.79      196.41     65.72 o 
  18   6   1      530.16      409.84    106.79 o 
  20   6   1      756.54      696.50    122.95 o 
  22   6   1      137.99      243.77    109.81 o 
  24   6   1      867.41      925.34    179.50 o 
  26   6   1        0.12     -140.32    283.67 o 
  28   6   1     1553.52     1716.00    306.90 o 
  30   6   1       11.42      -49.68    178.18 o 
  32   6   1       57.88      124.72    205.72 o 
 -33   7   1     3611.53     2753.65    366.31 o 
 -31   7   1       37.67      179.97    187.93 o 
 -29   7   1     9779.22     9921.81    417.57 o 
 -27   7   1      395.07      168.77    127.90 o 
 -25   7   1     5509.94     5526.82    305.19 o 
 -23   7   1       19.04       -2.54    111.01 o 
 -21   7   1    10129.23    10453.17    361.69 o 
 -19   7   1      935.21      973.24    149.73 o 
 -17   7   1    38880.82    37952.94    478.06 o 
 -15   7   1       16.58      -62.81     62.81 o 
 -13   7   1    39547.41    37571.68    451.44 o 
 -11   7   1     3389.76     3435.46    235.20 o 
  -9   7   1    94700.55    92315.33    826.54 o 
  -7   7   1     3139.15     3386.64    139.67 o 
  -5   7   1    97409.72   102435.63    867.48 o 
  -3   7   1    27240.16    29706.10    331.65 o 
  -1   7   1   116221.25   115622.44    931.63 o 
   1   7   1     9396.32     9170.41    135.41 o 
   3   7   1   140337.20   143254.42   1527.37 o 
   5   7   1      195.33      197.86     99.86 o 
   7   7   1    68321.84    70311.05    708.59 o 
   9   7   1    17296.22    17959.41    261.44 o 
  11   7   1    33307.00    32463.48    394.94 o 
  13   7   1    11974.17    11703.12    292.08 o 
  15   7   1    35631.46    35074.60    399.22 o 
  17   7   1     1246.95     1323.79    139.91 o 
  19   7   1    12047.61    11497.49    371.95 o 
  21   7   1     1381.03     1145.23    176.84 o 
  23   7   1     3281.42     3618.71    342.97 o 
  25   7   1     1696.74     1567.60    374.19 o 
  27   7   1     3465.64     3224.68    361.85 o 
  29   7   1     1122.48      825.82    247.96 o 
  31   7   1     3669.48     2872.58    375.47 o 
 -32   8   1     1044.08     1132.98    277.30 o 
 -30   8   1      722.86      956.25    254.71 o 
 -28   8   1       24.21     -123.82    354.23 o 
 -26   8   1     4495.97     4298.61    371.91 o 
 -24   8   1       20.53       85.51    125.99 o 
 -22   8   1    12067.85    12322.72    401.14 o 
 -20   8   1     3045.09     2774.28    211.56 o 
 -18   8   1     3645.12     3437.31    283.47 o 
 -16   8   1     8386.50     8872.19    227.37 o 
 -14   8   1     6796.96     6634.81    191.08 o 
 -12   8   1     3726.27     4121.44    150.34 o 
 -10   8   1    24423.09    21701.48    317.83 o 
  -8   8   1     3372.61     3196.95    131.96 o 
  -6   8   1    13180.26    12594.81    218.04 o 
  -4   8   1       11.56       63.74     49.36 o 
  -2   8   1     8024.17     7498.99    195.39 o 
   0   8   1     2409.41     1961.53    104.34 o 
   2   8   1    16733.33    14165.74    521.95 o 
   4   8   1     3092.74     3189.27    167.88 o 
   6   8   1     9726.60     8681.05    668.92 o 
   8   8   1     7366.24     7261.52    166.05 o 
  10   8   1     2478.00     2652.56    130.83 o 
  12   8   1     2192.11     1933.95    107.85 o 
  14   8   1    23065.10    22693.62    407.69 o 
  16   8   1     1988.73     2277.48    158.71 o 
  18   8   1     4472.86     4816.60    342.55 o 
  20   8   1       34.17       -9.14    142.41 o 
  22   8   1     5266.23     5323.09    566.63 o 
  24   8   1     2569.20     3057.54    334.90 o 
  26   8   1      602.56      663.29    341.40 o 
  28   8   1     1616.13     1503.40    280.46 o 
  30   8   1      464.99      498.51    228.45 o 
 -31   9   1       58.64      231.81    287.24 o 
 -29   9   1      232.57      330.67    201.39 o 
 -27   9   1      422.69      179.99    364.21 o 
 -25   9   1        0.65      -57.67    158.92 o 
 -23   9   1      869.43      619.56    209.65 o 
 -21   9   1      218.06      267.59    125.56 o 
 -19   9   1     4986.17     4735.80    651.56 o 
 -17   9   1        2.22       -3.64     77.20 o 
 -15   9   1     1029.74     1120.73    108.73 o 
 -13   9   1      859.35      936.14    123.41 o 
 -11   9   1      157.65       99.69     66.91 o 
  -9   9   1     3961.70     3958.28    187.26 o 
  -7   9   1      646.89      571.38     70.47 o 
  -5   9   1     2469.63     2926.45    113.97 o 
  -3   9   1    32665.54    35191.17    403.41 o 
  -1   9   1      125.95      158.68     48.05 o 
   1   9   1     1773.19     1880.44     98.05 o 
   3   9   1      112.79       90.70     78.24 o 
   5   9   1    27244.33    30834.83    631.99 o 
   7   9   1       30.49       65.63     94.43 o 
   9   9   1      572.57      896.74    110.66 o 
  11   9   1     4104.33     4270.57    189.90 o 
  13   9   1       22.16      -13.80     85.61 o 
  15   9   1        6.24      -50.21     84.65 o 
  17   9   1     1328.15     1129.51    207.57 o 
  19   9   1      758.52      767.75    197.29 o 
  21   9   1     4165.35     4986.25    883.09 o 
  23   9   1       54.25      -51.79    146.93 o 
  25   9   1      167.98      -67.93    163.55 o 
  27   9   1        9.28       72.53    175.15 o 
  29   9   1      256.54      -15.04    247.32 o 
  31   9   1        2.27     -123.05    367.06 o 
 -30  10   1     2830.48     2986.60    858.86 o 
 -28  10   1     4034.28     4196.00   1038.47 o 
 -26  10   1     3977.93     3569.75    356.88 o 
 -24  10   1     3335.65     2983.35    326.98 o 
 -22  10   1     6391.86     5813.59    397.35 o 
 -20  10   1      697.54      939.02    202.73 o 
 -18  10   1     7623.31     7713.44    300.16 o 
 -16  10   1       16.32       40.45     81.35 o 
 -14  10   1    25451.75    25560.27    391.24 o 
 -12  10   1     5472.91     5472.94    180.47 o 
 -10  10   1     6527.57     6085.45    181.95 o 
  -8  10   1     8320.82     8541.20    200.59 o 
  -6  10   1    28538.56    28363.67    434.84 o 
  -4  10   1     8265.64     8087.42    178.49 o 
  -2  10   1    66691.77    66107.59    689.99 o 
   0  10   1    19731.13    20994.82    323.04 o 
   2  10   1    70696.98    73163.47    758.37 o 
   4  10   1    37126.04    36153.78    606.39 o 
   6  10   1    16074.45    16306.75    391.30 o 
   8  10   1     4063.97     4200.22    216.88 o 
  10  10   1    14536.84    14498.30    342.06 o 
  12  10   1      382.56      404.37    107.51 o 
  14  10   1    15602.92    15506.19    364.21 o 
  16  10   1     9642.34    10219.70    302.99 o 
  18  10   1     1155.67      632.72    245.18 o 
  20  10   1     3038.48     3230.21    325.57 o 
  22  10   1     1786.91     1913.64    282.59 o 
  24  10   1      370.83      357.97    203.34 o 
  26  10   1     6874.26     7119.29    498.81 o 
  28  10   1     1044.83      806.94    255.45 o 
  30  10   1     2626.18     2881.38    397.11 o 
 -29  11   1     3335.00     3417.71    526.72 o 
 -27  11   1       73.65     -107.62    166.02 o 
 -25  11   1     6914.82     6914.86    463.57 o 
 -23  11   1     3168.41     3058.07    330.40 o 
 -21  11   1    10295.88     9702.47    476.30 o 
 -19  11   1      872.74      394.49    178.78 o 
 -17  11   1     2594.15     2370.87    179.32 o 
 -15  11   1       70.50      133.83     82.55 o 
 -13  11   1     8880.33     9369.07    240.67 o 
 -11  11   1     3361.60     3500.13    154.21 o 
  -9  11   1    34204.18    33627.20    443.16 o 
  -7  11   1     1222.83     1316.98     98.22 o 
  -5  11   1    12239.08    12260.72    233.77 o 
  -3  11   1      542.60      561.74     71.11 o 
  -1  11   1    46203.87    47766.00    503.76 o 
   1  11   1     7524.89     7388.19    155.96 o 
   3  11   1    62147.31    62906.66    889.21 o 
   5  11   1     5189.19     6030.04    307.38 o 
   7  11   1     9396.11     8926.00    383.60 o 
   9  11   1      140.63      217.31     97.69 o 
  11  11   1    20922.99    21175.07    424.56 o 
  13  11   1     1172.54     1320.49    152.05 o 
  15  11   1    11037.41    11372.99    540.22 o 
  17  11   1      284.78      442.31    282.25 o 
  19  11   1     1569.93     2042.71    269.12 o 
  21  11   1       40.66       76.67    365.64 o 
  23  11   1     4994.79     5530.31    915.16 o 
  25  11   1      104.87       -1.22    179.75 o 
  27  11   1     5104.89     5022.48   1045.60 o 
  29  11   1      201.12       97.94    200.62 o 
 -28  12   1        3.07      -58.67    187.64 o 
 -26  12   1       51.27     -178.90    178.90 o 
 -24  12   1      236.10      496.14    242.33 o 
 -22  12   1      214.37      156.28    270.13 o 
 -20  12   1      485.78      201.03    375.62 o 
 -18  12   1     3027.54     2985.31    293.61 o 
 -16  12   1     2494.85     2484.73    187.30 o 
 -14  12   1     8911.07     8591.86    420.06 o 
 -12  12   1    13803.86    14626.70    356.83 o 
 -10  12   1      815.63      989.46    103.41 o 
  -8  12   1     1662.09     1539.24    113.27 o 
  -6  12   1     1465.24     1756.51    112.13 o 
  -4  12   1       22.28        2.31     54.86 o 
  -2  12   1     5765.36     6025.30    194.55 o 
   0  12   1     2711.44     2817.02    235.81 o 
   2  12   1      982.83     1199.74    208.44 o 
   4  12   1     2488.75     2795.70    192.80 o 
   6  12   1     1071.14      915.27    150.85 o 
   8  12   1       57.39      250.08    121.04 o 
  10  12   1     4878.17     5263.94    230.60 o 
  12  12   1       55.98      188.22    102.74 o 
  14  12   1     6361.00     6391.04    260.27 o 
  16  12   1     2159.37     2372.26    186.50 o 
  18  12   1     3716.11     3745.19    799.70 o 
  20  12   1      768.35      923.26    222.20 o 
  22  12   1      616.61      214.94    189.68 o 
  24  12   1      210.45      203.85    183.88 o 
  26  12   1       11.91      -27.15    172.34 o 
  28  12   1        5.95     -110.18    189.47 o 
 -27  13   1      718.35      659.49    241.44 o 
 -25  13   1     2484.53     2511.10    697.78 o 
 -23  13   1      377.12      196.35    189.34 o 
 -21  13   1     8901.79     8444.00    486.09 o 
 -19  13   1      259.87      181.75    225.94 o 
 -17  13   1     7953.63     7838.94    288.55 o 
 -15  13   1     3272.28     3441.60    213.05 o 
 -13  13   1      163.04      353.65    139.50 o 
 -11  13   1     9670.00     8951.64    452.65 o 
  -9  13   1    11934.70    11770.95    314.05 o 
  -7  13   1     6313.70     6356.48    197.27 o 
  -5  13   1    38733.81    40000.80    494.28 o 
  -3  13   1     4873.24     5258.96    288.02 o 
  -1  13   1    16890.17    16016.45    407.63 o 
   1  13   1     1566.25     1389.45    159.55 o 
   3  13   1    21899.02    21925.50    732.47 o 
   5  13   1      197.39      232.97    116.16 o 
   7  13   1    28785.23    30234.21    633.57 o 
   9  13   1      149.51      254.68    110.24 o 
  11  13   1    10459.19    10897.94    327.53 o 
  13  13   1     1982.52     2070.82    182.68 o 
  15  13   1       79.86      187.43    112.81 o 
  17  13   1      214.81      156.59    164.52 o 
  19  13   1     7035.60     7244.56   1364.19 o 
  21  13   1      745.97      667.09    216.72 o 
  23  13   1     4323.05     4043.43    548.81 o 
  25  13   1      203.46       17.99    193.77 o 
  27  13   1     1381.24     1080.04    289.07 o 
 -26  14   1     2220.93     2226.69    858.15 o 
 -24  14   1      721.60      619.68    302.20 o 
 -22  14   1     1556.06     1544.63    478.96 o 
 -20  14   1      956.63     1015.97    234.78 o 
 -18  14   1    13435.71    13897.52    815.38 o 
 -16  14   1     4098.60     4655.93    244.64 o 
 -14  14   1    24643.37    24782.22    506.07 o 
 -12  14   1    13696.52    13240.58    393.40 o 
 -10  14   1     3774.87     4172.85    239.50 o 
  -8  14   1    25797.74    26997.22    490.70 o 
  -6  14   1     9338.97     9374.70    734.84 o 
  -4  14   1    21210.59    20496.97    682.78 o 
  -2  14   1    12806.12    12076.27    565.69 o 
   0  14   1     2482.59     2454.33    231.41 o 
   2  14   1    12646.81    12062.39    462.63 o 
   4  14   1     4550.65     4297.09    249.19 o 
   6  14   1    28393.73    28303.78    608.37 o 
   8  14   1        7.91      -64.86     95.02 o 
  10  14   1    29786.52    29163.10    547.78 o 
  12  14   1       17.18      -61.16     99.72 o 
  14  14   1    16587.61    16288.92    417.99 o 
  16  14   1     7953.05     7535.91    302.98 o 
  18  14   1     8948.57     9207.03    479.54 o 
  20  14   1     5124.18     5025.90    404.57 o 
  22  14   1     1479.39     1120.52    265.59 o 
  24  14   1       27.50     -167.97    167.97 o 
  26  14   1     1296.19     1490.73    327.15 o 
 -25  15   1     1215.54     1085.50    269.04 o 
 -23  15   1      301.67      198.86    204.62 o 
 -21  15   1      103.06      271.11    182.31 o 
 -19  15   1      123.05       76.95    175.10 o 
 -17  15   1      221.53      467.30    141.42 o 
 -15  15   1      177.95      112.67    142.59 o 
 -13  15   1     3683.30     4178.26    367.10 o 
 -11  15   1      118.69       61.93    109.87 o 
  -9  15   1       47.24       36.94    177.56 o 
  -7  15   1      805.93      542.76    224.47 o 
  -5  15   1     1740.11     2041.01    306.17 o 
  -3  15   1     7955.12     8302.19    475.30 o 
  -1  15   1     3732.88     4283.25    461.86 o 
   1  15   1       37.18      243.34    121.23 o 
   3  15   1     2024.34     2548.27    215.38 o 
   5  15   1     2330.90     2275.93    213.24 o 
   7  15   1       87.10      197.56    104.24 o 
   9  15   1      370.31      413.85    133.40 o 
  11  15   1     1740.07     1741.33    180.38 o 
  13  15   1       31.58      -49.32    103.52 o 
  15  15   1     1936.21     2196.04    203.33 o 
  17  15   1      233.82      155.05    196.00 o 
  19  15   1       59.14       62.17    165.98 o 
  21  15   1      367.53      863.19    230.67 o 
  23  15   1        2.55     -167.78    167.78 o 
  25  15   1      161.26       15.39    191.17 o 
 -24  16   1     4164.40     4570.26    425.23 o 
 -22  16   1     3731.04     4471.29    412.20 o 
 -20  16   1     3519.43     4238.23    379.67 o 
 -18  16   1     3903.92     3408.44    335.69 o 
 -16  16   1     5586.33     5642.57    283.94 o 
 -14  16   1     8261.63     8445.33    475.59 o 
 -12  16   1     9996.79    10457.67    539.26 o 
 -10  16   1    28230.29    27053.27    890.22 o 
  -8  16   1     1744.85     2183.68    315.73 o 
  -6  16   1    37002.00    37606.64   1521.71 o 
  -4  16   1     9895.94     9476.83    524.77 o 
  -2  16   1    13475.57    13068.45    658.58 o 
   0  16   1    10036.16    10720.69    540.19 o 
   2  16   1    18551.85    17743.78    479.30 o 
   4  16   1     1481.10     1519.18    227.37 o 
   6  16   1    25649.94    25081.24    597.07 o 
   8  16   1    18249.04    18076.74    686.18 o 
  10  16   1     9944.85    10216.54    423.22 o 
  12  16   1    11111.78    11045.81    365.09 o 
  14  16   1    14049.22    14595.80    422.83 o 
  16  16   1      210.49      266.14    133.13 o 
  18  16   1     7106.13     7409.90    789.01 o 
  20  16   1      303.91      389.23    342.83 o 
  22  16   1     4568.89     4797.08    568.06 o 
 -23  17   1      530.30      546.31    246.56 o 
 -21  17   1     1866.07     2085.77    319.85 o 
 -19  17   1      625.88      172.48    255.16 o 
 -17  17   1     4297.60     4530.54    404.70 o 
 -15  17   1      125.87      217.34    212.40 o 
 -13  17   1     5330.58     5276.23    431.77 o 
 -11  17   1     1956.48     1829.21    316.33 o 
  -9  17   1     5125.89     4988.97    423.53 o 
  -7  17   1     4910.42     4955.31    423.05 o 
  -5  17   1     7218.24     7576.69    504.75 o 
  -3  17   1      557.25      505.87    302.92 o 
  -1  17   1     4530.64     4997.23    430.39 o 
   1  17   1      448.65      435.16    384.88 o 
   3  17   1     3182.69     2857.30    368.82 o 
   5  17   1      835.45      801.63    262.25 o 
   7  17   1     8687.46     8713.56    314.84 o 
   9  17   1      133.37      278.08    120.29 o 
  11  17   1     6857.90     7105.05    311.47 o 
  13  17   1       27.83       96.90    120.68 o 
  15  17   1     3050.59     3338.58    247.15 o 
  17  17   1      825.88      446.53    229.50 o 
  19  17   1     2584.12     2521.99    337.11 o 
  21  17   1        8.91       87.84    184.84 o 
 -16  18   1      274.52      602.44    247.63 o 
 -14  18   1      657.84      972.78    276.84 o 
 -12  18   1        3.47      -86.38    200.99 o 
 -10  18   1       73.79     -179.30    179.30 o 
  -8  18   1     1528.83     1318.89    296.16 o 
  -6  18   1      707.21      543.14    246.32 o 
  -4  18   1     3181.61     2795.32    496.78 o 
  -2  18   1        1.77      -80.63    285.81 o 
   0  18   1       18.98       63.70    322.87 o 
   2  18   1        6.87      229.21    221.87 o 
   4  18   1      653.58      422.47    232.32 o 
   6  18   1     4295.50     4350.80    424.79 o 
   8  18   1       24.69       36.81    213.69 o 
  10  18   1      807.95      746.30    161.72 o 
  12  18   1      153.36       40.25    122.93 o 
  14  18   1       48.07       19.63    125.26 o 
  16  18   1       60.21      465.92    194.85 o 
  18  18   1      400.90      161.65    190.00 o 
  20  18   1        6.97      165.64    225.94 o 
 -17  19   1     9359.07    11103.47    601.36 o 
 -15  19   1      217.95      494.98    246.26 o 
 -13  19   1    10898.54    11387.94    607.87 o 
 -11  19   1      221.76      183.37    231.12 o 
  -9  19   1    14917.54    14384.32   1320.00 o 
  -7  19   1        1.29       75.06    221.51 o 
  -5  19   1    14307.76    14211.74    673.58 o 
  -3  19   1     1472.09     1347.50    312.47 o 
  -1  19   1    19445.49    18437.26   1192.42 o 
   1  19   1      755.57      647.16    256.00 o 
   3  19   1    15139.37    13544.53   1389.14 o 
   5  19   1     1028.34      810.97    267.98 o 
   7  19   1    11219.57    11779.70    632.40 o 
   9  19   1     3008.04     2505.61    573.76 o 
  11  19   1     9588.61    11597.48    611.16 o 
  13  19   1      921.79      832.44    262.07 o 
  15  19   1     6507.64     7384.84    350.94 o 
  17  19   1      871.64      487.11    217.57 o 
 -16  20   1     1445.91     1940.30    349.96 o 
 -14  20   1     2756.57     2681.21    392.53 o 
 -12  20   1     1083.85     1381.92    631.49 o 
 -10  20   1     2886.76     2875.01    400.08 o 
  -8  20   1     1283.93      468.43    714.88 o 
  -6  20   1     2654.59     2293.18    374.44 o 
  -4  20   1      829.04     1230.86    302.54 o 
  -2  20   1     5509.08     6592.35    524.65 o 
   0  20   1     1873.69      917.36    496.78 o 
   2  20   1     3955.78     4493.49    559.51 o 
   4  20   1     1547.74      858.22    291.70 o 
   6  20   1     3031.86     3388.09    728.43 o 
   8  20   1      860.37      347.16    403.41 o 
  10  20   1     2567.55     2795.80    400.42 o 
  12  20   1      702.45      863.32    277.59 o 
  14  20   1     2044.18     2702.33    657.15 o 
 -13  21   1       30.76      324.36    242.14 o 
 -11  21   1      218.12      542.94    397.00 o 
  -9  21   1     2095.22     1279.66    315.15 o 
  -7  21   1       66.76      231.54    242.60 o 
  -5  21   1      948.33     1087.51    315.45 o 
  -3  21   1       71.32      428.25    257.56 o 
  -1  21   1      437.06      -57.86    200.86 o 
   1  21   1      155.49      256.78    245.43 o 
   3  21   1      805.28      896.02    283.99 o 
   5  21   1      211.25      383.49    253.86 o 
   7  21   1      587.78      430.83    295.79 o 
   9  21   1       33.07     -222.38    222.38 o 
  11  21   1     1117.15      962.40    359.22 o 
  -8  22   1     1558.74     1983.41    379.89 o 
  -6  22   1     2476.24     2761.98    414.76 o 
  -4  22   1      588.78     1361.16    335.27 o 
  -2  22   1     4948.91     4497.84    488.79 o 
   0  22   1      936.47     1913.60    375.62 o 
   2  22   1     3789.45     4239.47    484.24 o 
   4  22   1     1954.82     2022.12    407.69 o 
   6  22   1     2445.01     2237.16    398.97 o 
   8  22   1      460.78      178.28    243.79 o 
 -34   0   2      628.79      654.41    249.92 o 
 -32   0   2     1572.80     1910.83    311.75 o 
 -30   0   2    12143.43    12553.70   1083.37 o 
 -28   0   2      179.08      -12.22    169.19 o 
 -26   0   2    25727.59    24573.06   1024.21 o 
 -24   0   2     2463.50     2358.51    282.02 o 
 -22   0   2    23293.38    22310.22    657.54 o 
 -20   0   2     1310.22     1787.77    228.71 o 
 -18   0   2    15626.24    15424.45    498.41 o 
 -16   0   2     1382.90     1211.59    168.56 o 
 -14   0   2    50544.08    46524.99    839.29 o 
 -12   0   2      218.43      391.69    155.38 o 
 -10   0   2    68021.73    63740.81   1341.39 o 
  -8   0   2    53851.21    49902.15   1081.95 o 
  -6   0   2    32910.83    32244.59    756.94 o 
  -4   0   2    34227.59    37662.88    821.08 o 
  -2   0   2   286588.66   288740.25   4625.72 o 
   0   0   2   182590.38   193580.19   3178.84 o 
   2   0   2  1417688.75  1425219.63  22836.36 o 
   4   0   2    78995.81    82518.80   1525.27 o 
   6   0   2   155300.98   167499.42   2866.66 o 
   8   0   2    10899.97    11238.57    430.50 o 
  10   0   2    13388.31    11639.60    339.47 o 
  12   0   2     6023.13     5704.73    259.85 o 
  14   0   2    28964.02    28898.16    638.28 o 
  16   0   2    11949.05    11469.20    412.36 o 
  18   0   2     5760.61     6185.47    332.64 o 
  20   0   2     2200.73     2058.40    241.96 o 
  22   0   2      781.41      761.60    199.57 o 
  24   0   2     9530.20     8783.51    561.64 o 
  26   0   2     3873.16     3817.76    340.87 o 
  28   0   2    10616.97    10436.54    520.74 o 
  30   0   2     3696.10     3306.78    359.02 o 
  32   0   2      548.01      426.22    236.35 o 
 -35   1   2      965.04     1279.06    207.16 o 
 -33   1   2      248.54      459.38    153.88 o 
 -31   1   2      573.68      728.96    166.82 o 
 -29   1   2      230.92      118.05    125.82 o 
 -27   1   2        7.45      158.34    115.31 o 
 -25   1   2       34.14     -142.66    152.70 o 
 -23   1   2    20564.81    20056.98    450.45 o 
 -21   1   2      117.08      137.75    105.29 o 
 -19   1   2    20335.28    20887.68    419.66 o 
 -17   1   2      178.28      178.42     62.98 o 
 -15   1   2      616.91      462.68     67.53 o 
 -13   1   2        1.19       28.41     67.61 o 
 -11   1   2      999.20     1259.11    110.89 o 
  -9   1   2     2775.61     2988.30    201.71 o 
  -7   1   2    22928.47    21818.47    736.27 o 
  -5   1   2    24480.80    24219.37    432.33 o 
  -3   1   2     8421.76     8421.25    220.64 o 
  -1   1   2      813.16      881.84     79.96 o 
   1   1   2     7852.35     8429.98    468.99 o 
   3   1   2    23355.74    26156.04    445.55 o 
   5   1   2    49265.81    49561.47   1542.38 o 
   7   1   2        4.01       75.49    106.91 o 
   9   1   2    17983.44    18137.75    334.96 o 
  11   1   2     1873.54     2140.06    120.21 o 
  13   1   2      599.35      691.61     74.25 o 
  15   1   2     2003.64     2188.69    111.51 o 
  17   1   2      525.47      491.30    110.41 o 
  19   1   2      217.74      250.97    107.43 o 
  21   1   2       17.07      124.76    101.27 o 
  23   1   2     3274.11     3363.77    283.21 o 
  25   1   2     1437.21     1239.87    166.37 o 
  27   1   2     1243.08     1217.33    186.82 o 
  29   1   2      431.54      339.17    146.32 o 
  31   1   2      373.01      340.49    151.39 o 
 -34   2   2     1123.17     1121.79    315.82 o 
 -32   2   2        3.61       64.46    134.32 o 
 -30   2   2      880.58      775.76    177.89 o 
 -28   2   2      620.09      636.60    148.95 o 
 -26   2   2     1986.26     1949.51    189.09 o 
 -24   2   2     1919.17     1896.71    181.23 o 
 -22   2   2     2374.74     2205.43    179.04 o 
 -20   2   2     2667.00     2920.70    187.08 o 
 -18   2   2    21808.04    20981.60    407.54 o 
 -16   2   2     2910.28     2976.21    136.98 o 
 -14   2   2    12106.77    12026.02    248.28 o 
 -12   2   2     9431.40    10074.54    216.91 o 
 -10   2   2    10629.45     9762.13    203.80 o 
  -8   2   2      163.61      174.48     61.90 o 
  -6   2   2    53520.36    53118.49    776.43 o 
  -4   2   2    34818.60    37016.37    573.40 o 
  -2   2   2     1819.06     1459.48     99.04 o 
   0   2   2    52794.27    52855.09    726.44 o 
   2   2   2     3926.62     4872.35    170.89 o 
   4   2   2    14110.94    15111.41    318.10 o 
   6   2   2    19954.50    20228.83    399.62 o 
   8   2   2     1761.80     1866.19     92.95 o 
  10   2   2    18691.88    17517.89    257.91 o 
  12   2   2    14997.30    14063.33    238.65 o 
  14   2   2     4529.34     5192.71    153.74 o 
  16   2   2     1016.31      899.43    116.01 o 
  18   2   2     3987.83     4234.39    278.99 o 
  20   2   2     1976.53     2105.68    169.33 o 
  22   2   2     3103.58     3158.11    249.78 o 
  24   2   2      163.58      127.29    111.85 o 
  26   2   2      404.12      377.52    132.85 o 
  28   2   2       12.46       41.43    120.00 o 
  30   2   2      694.37      626.81    184.15 o 
  32   2   2      119.13     -160.87    160.87 o 
 -33   3   2      654.70      996.93    348.97 o 
 -31   3   2     6375.73     6482.80    371.66 o 
 -29   3   2     1997.10     2031.62    235.60 o 
 -27   3   2    10696.88    10661.85    413.40 o 
 -25   3   2      666.26      831.30    164.44 o 
 -23   3   2    10733.78    10809.40    385.98 o 
 -21   3   2       29.02       -3.66    107.37 o 
 -19   3   2    15213.72    14744.25    402.55 o 
 -17   3   2     1017.90     1095.53    105.02 o 
 -15   3   2    57778.33    55270.40    848.31 o 
 -13   3   2     1263.97      876.09    119.34 o 
 -11   3   2    67780.44    65041.75    720.95 o 
  -9   3   2     1351.63     1300.61     88.18 o 
  -7   3   2    46341.46    46812.09    461.39 o 
  -5   3   2     5163.67     5272.59    213.98 o 
  -3   3   2    91265.55    86772.88    810.47 o 
  -1   3   2    10527.04    10884.91    186.52 o 
   1   3   2    19493.87    19363.15    299.29 o 
   3   3   2     2363.64     2138.60     93.41 o 
   5   3   2    66867.41    68154.58    672.52 o 
   7   3   2     5757.78     5815.91    129.32 o 
   9   3   2    29306.28    28735.78    372.87 o 
  11   3   2      337.93      452.91     64.48 o 
  13   3   2    12277.98    12840.18    262.94 o 
  15   3   2     3830.53     3722.37    142.70 o 
  17   3   2    21382.35    21035.58    406.77 o 
  19   3   2     3877.32     4365.55    213.07 o 
  21   3   2     9957.74     9383.90    301.31 o 
  23   3   2       54.21      150.65    126.54 o 
  25   3   2     3006.16     2853.37    213.59 o 
  27   3   2      955.49     1200.85    247.94 o 
  29   3   2     1246.45     1313.63    222.13 o 
  31   3   2      935.98      853.96    266.48 o 
 -34   4   2        1.46       18.36    153.31 o 
 -32   4   2      431.57      566.05    180.68 o 
 -30   4   2     1391.19     1424.24    218.73 o 
 -28   4   2     2406.18     2059.72    271.17 o 
 -26   4   2     2938.43     2853.98    251.32 o 
 -24   4   2     2286.33     1856.76    209.91 o 
 -22   4   2     1763.54     1883.12    205.95 o 
 -20   4   2     7005.98     7131.47    304.33 o 
 -18   4   2     6314.03     5965.85    384.67 o 
 -16   4   2    16829.83    17074.08    490.31 o 
 -14   4   2     7400.23     7319.25    205.11 o 
 -12   4   2       11.41       21.05     46.09 o 
 -10   4   2     6695.21     6935.71    160.29 o 
  -8   4   2       94.03       24.39     40.95 o 
  -6   4   2    64291.20    60188.59    556.80 o 
  -4   4   2      599.07      671.10     66.56 o 
  -2   4   2    11290.21    11861.09    217.89 o 
   0   4   2      781.24     1012.00    103.26 o 
   2   4   2       84.42       41.56     36.90 o 
   4   4   2     1342.98     1289.45     73.16 o 
   6   4   2    12918.68    12335.80    201.24 o 
   8   4   2     5698.38     5684.36    182.70 o 
  10   4   2    18087.60    17542.56    252.31 o 
  12   4   2     6237.29     6582.17    151.14 o 
  14   4   2     3019.64     3537.62    168.73 o 
  16   4   2     2060.63     2149.38    151.66 o 
  18   4   2     9042.62     9032.57    435.37 o 
  20   4   2      263.38      372.20    116.07 o 
  22   4   2     4379.69     4881.43    261.92 o 
  24   4   2       36.97      -99.50    128.35 o 
  26   4   2     2289.00     1839.41    228.76 o 
  28   4   2       10.86     -101.48    168.11 o 
  30   4   2     2436.30     1965.01    639.33 o 
  32   4   2        0.68      183.15    214.35 o 
 -33   5   2      484.39      466.80    189.84 o 
 -31   5   2     1441.14      953.27    550.60 o 
 -29   5   2        3.96      123.26    137.96 o 
 -27   5   2      462.14      398.64    199.36 o 
 -25   5   2     7372.81     7344.33    348.72 o 
 -23   5   2       15.17       87.94    129.02 o 
 -21   5   2     8493.06     7825.67    321.60 o 
 -19   5   2     4185.95     3727.65    229.60 o 
 -17   5   2      548.18      590.94     97.28 o 
 -15   5   2    13723.73    14290.19    260.16 o 
 -13   5   2    17324.09    19761.66    300.18 o 
 -11   5   2    39298.23    39398.96    447.76 o 
  -9   5   2    36762.85    37655.16    422.82 o 
  -7   5   2     8630.25     8874.52    173.52 o 
  -5   5   2     5122.88     5227.89    129.93 o 
  -3   5   2    62270.60    59033.01    696.47 o 
  -1   5   2     5825.17     5541.16    171.27 o 
   1   5   2    29269.71    28143.31    341.78 o 
   3   5   2     9122.26     8532.88    157.94 o 
   5   5   2    15024.20    14947.23    194.05 o 
   7   5   2     2524.47     2174.89    106.95 o 
   9   5   2     9110.05     9199.64    194.25 o 
  11   5   2     1070.72     1094.48     75.36 o 
  13   5   2    45051.51    47694.20    476.24 o 
  15   5   2     1268.48     1151.39    149.39 o 
  17   5   2    10608.67    10743.07    304.14 o 
  19   5   2       95.62      230.53     98.85 o 
  21   5   2      636.94      632.20    158.13 o 
  23   5   2        0.74      -19.44    140.84 o 
  25   5   2     2073.97     2251.51    315.10 o 
  27   5   2     1312.52     1535.88    441.19 o 
  29   5   2      512.45      976.55    257.01 o 
  31   5   2      366.40      136.35    223.78 o 
 -32   6   2      358.08      385.12    178.78 o 
 -30   6   2     2108.11     2317.52    262.39 o 
 -28   6   2     1181.62     1472.72    216.36 o 
 -26   6   2     7670.76     7301.19    518.73 o 
 -24   6   2      147.97      304.02    216.96 o 
 -22   6   2     3066.50     2754.85    226.08 o 
 -20   6   2     2640.34     2517.85    205.79 o 
 -18   6   2    14434.93    14154.96    275.89 o 
 -16   6   2     1023.08      780.60     90.43 o 
 -14   6   2    14303.64    14186.58    260.32 o 
 -12   6   2    33525.87    33253.38    413.00 o 
 -10   6   2    27488.69    28444.59    365.51 o 
  -8   6   2    47728.70    48961.48    751.79 o 
  -6   6   2    58570.32    58322.62    564.74 o 
  -4   6   2     9698.04     9181.67    169.07 o 
  -2   6   2    40643.12    42641.21    488.53 o 
   0   6   2     2953.61     3081.33    103.83 o 
   2   6   2     6086.03     5394.16    191.92 o 
   4   6   2    18328.47    17642.54    416.47 o 
   6   6   2    28080.35    29543.98    364.28 o 
   8   6   2    16882.14    17746.33    237.36 o 
  10   6   2    48365.96    48580.02    491.22 o 
  12   6   2      580.69      528.38     67.71 o 
  14   6   2    14266.09    14534.77    237.59 o 
  16   6   2     1465.04     1304.01    165.23 o 
  18   6   2     6552.26     6463.42    394.86 o 
  20   6   2     6276.43     6415.89    838.90 o 
  22   6   2     4965.25     4408.10    361.86 o 
  24   6   2      254.75      -58.31    154.13 o 
  26   6   2       38.02      254.81    181.52 o 
  28   6   2     1365.46     1352.11    499.63 o 
  30   6   2      374.98      314.03    216.54 o 
 -33   7   2       71.92       47.85    158.11 o 
 -31   7   2     1619.05     1248.27    313.71 o 
 -29   7   2      918.61      876.65    204.63 o 
 -27   7   2      957.93     1144.98    197.75 o 
 -25   7   2      151.33      445.44    148.55 o 
 -23   7   2      643.38      731.76    157.77 o 
 -21   7   2     1849.86     1922.68    195.22 o 
 -19   7   2     6014.65     5494.77    268.06 o 
 -17   7   2      849.23      863.70    100.84 o 
 -15   7   2     3841.04     3944.23    169.77 o 
 -13   7   2     2657.39     2673.54    128.41 o 
 -11   7   2    12297.22    13074.02    245.32 o 
  -9   7   2     9803.09    10727.32    245.03 o 
  -7   7   2    30606.96    30542.82    373.29 o 
  -5   7   2      631.55      641.74     67.82 o 
  -3   7   2    14640.32    14394.03    257.79 o 
  -1   7   2     7798.92     8041.73    226.89 o 
   1   7   2    11599.44    10692.80    340.31 o 
   3   7   2       16.28      -13.41     63.13 o 
   5   7   2    18905.22    19560.21    558.33 o 
   7   7   2     1167.43      954.52    170.55 o 
   9   7   2     8593.38     9206.63    210.91 o 
  11   7   2     2477.13     2442.09    129.62 o 
  13   7   2    17586.32    17786.40    350.65 o 
  15   7   2        1.57      -30.83     75.77 o 
  17   7   2     4707.79     4986.22    604.41 o 
  19   7   2        2.67     -123.40    123.40 o 
  21   7   2     1687.51     1536.06    259.03 o 
  23   7   2      135.59       19.99    155.32 o 
  25   7   2      814.20     1041.62    245.23 o 
  27   7   2       10.06       74.13    189.54 o 
  29   7   2        0.98      -82.05    168.75 o 
 -32   8   2       28.96      -94.29    198.20 o 
 -30   8   2      910.52      708.70    319.81 o 
 -28   8   2      651.39      435.97    164.06 o 
 -26   8   2     3853.74     4577.35    306.07 o 
 -24   8   2      377.19      200.92    133.58 o 
 -22   8   2     3152.60     3595.04    248.41 o 
 -20   8   2     1046.62     1049.59    160.25 o 
 -18   8   2     2938.54     2679.46    147.79 o 
 -16   8   2     2623.89     2687.83    141.96 o 
 -14   8   2     1879.62     1887.44    122.45 o 
 -12   8   2     3467.77     3819.63    148.62 o 
 -10   8   2     3161.19     2658.37    124.48 o 
  -8   8   2     3424.89     3398.10    159.40 o 
  -6   8   2     3923.56     3933.49    179.84 o 
  -4   8   2       55.39      270.70     55.10 o 
  -2   8   2     4737.27     4822.15    120.78 o 
   0   8   2      655.02      611.71     61.01 o 
   2   8   2    12065.69    11562.75    303.73 o 
   4   8   2     1579.33     1486.04    193.69 o 
   6   8   2       26.51      -17.09     76.23 o 
   8   8   2     5937.87     6226.31    236.03 o 
  10   8   2     2936.79     2780.12    179.38 o 
  12   8   2      107.11       93.68     80.50 o 
  14   8   2     2166.91     2283.68    153.36 o 
  16   8   2       58.16      157.58    140.73 o 
  18   8   2      994.39     1131.96    530.28 o 
  20   8   2     1601.33     1192.62    300.78 o 
  22   8   2     2679.43     2425.17    309.32 o 
  24   8   2      473.90      498.21    202.58 o 
  26   8   2     1411.59     1469.33    288.97 o 
  28   8   2      716.62      389.44    236.63 o 
  30   8   2      619.45      899.86    267.01 o 
 -31   9   2      643.15      353.26    233.34 o 
 -29   9   2      450.02      382.46    217.62 o 
 -27   9   2     5502.36     6443.72    789.80 o 
 -25   9   2      163.35       84.76    128.54 o 
 -23   9   2    30539.48    26886.30    617.43 o 
 -21   9   2     2534.94     2766.67    227.42 o 
 -19   9   2    23680.58    24193.74    543.27 o 
 -17   9   2     3234.49     3697.46    217.41 o 
 -15   9   2    40280.53    40305.81    611.09 o 
 -13   9   2     1752.26     1746.63    121.01 o 
 -11   9   2    48023.91    48019.44    569.66 o 
  -9   9   2    14793.19    14461.03    324.38 o 
  -7   9   2    25727.36    24561.52    344.69 o 
  -5   9   2     7485.88     7212.86    171.08 o 
  -3   9   2    39373.14    37814.40    417.46 o 
  -1   9   2     6790.64     6200.41    129.81 o 
   1   9   2    21749.82    19233.70    406.94 o 
   3   9   2        7.29      -38.09     78.31 o 
   5   9   2    33163.98    31320.31    556.00 o 
   7   9   2      125.60      -24.95     93.24 o 
   9   9   2    29464.29    29342.45    646.15 o 
  11   9   2      262.66      288.09    110.40 o 
  13   9   2    21267.18    22159.07    668.02 o 
  15   9   2     1780.49     1955.60    155.19 o 
  17   9   2    12891.95    13665.14    541.93 o 
  19   9   2     1092.92     1072.09    222.32 o 
  21   9   2    11120.34    11743.88   1054.86 o 
  23   9   2     1468.05     1735.09    281.80 o 
  25   9   2     6260.31     5206.88    483.24 o 
  27   9   2     2131.20     2161.67    339.27 o 
  29   9   2     1936.18     1492.70    417.67 o 
 -30  10   2        3.49     -166.37    166.37 o 
 -28  10   2      329.96      141.49    185.23 o 
 -26  10   2     1598.55     1643.35    285.06 o 
 -24  10   2     1192.38     1390.57    248.46 o 
 -22  10   2     1008.81     1160.14    179.29 o 
 -20  10   2      292.13      394.40    134.75 o 
 -18  10   2     2395.66     2731.90    157.78 o 
 -16  10   2      700.15      831.33    108.95 o 
 -14  10   2     5443.66     5254.76    188.15 o 
 -12  10   2     5235.02     5194.99    181.02 o 
 -10  10   2     3006.87     2877.63    195.48 o 
  -8  10   2        2.66      -49.67     60.28 o 
  -6  10   2       66.84      180.20     64.16 o 
  -4  10   2     1136.06     1043.92     82.25 o 
  -2  10   2    10903.69    11183.72    196.04 o 
   0  10   2     2083.94     1991.50    211.36 o 
   2  10   2    15346.29    15428.79    378.79 o 
   4  10   2     2153.16     2234.75    390.32 o 
   6  10   2     3349.23     3207.16    325.28 o 
   8  10   2     2481.19     2574.13    312.06 o 
  10  10   2        8.08      -31.12     93.52 o 
  12  10   2     1157.14     1441.90    145.24 o 
  14  10   2     1665.47     1680.05    164.63 o 
  16  10   2      130.63       35.87    135.29 o 
  18  10   2     2878.01     3092.30    350.67 o 
  20  10   2     1091.09     1301.98    252.91 o 
  22  10   2     1444.99     1570.88    266.10 o 
  24  10   2      353.52      110.18    179.75 o 
  26  10   2      751.37      883.18    449.74 o 
  28  10   2      116.70     -132.36    170.11 o 
 -29  11   2      863.01      561.38    312.90 o 
 -27  11   2      592.75      656.51    231.08 o 
 -25  11   2        4.85       55.06    162.75 o 
 -23  11   2     4801.06     4296.23    565.21 o 
 -21  11   2     7316.88     6820.89    314.91 o 
 -19  11   2      341.51      439.72    134.79 o 
 -17  11   2    12499.67    11940.56    287.59 o 
 -15  11   2     3473.07     3329.96    166.14 o 
 -13  11   2     5831.15     6232.13    204.14 o 
 -11  11   2     9382.25     9742.10    239.99 o 
  -9  11   2     2129.73     2592.08    135.74 o 
  -7  11   2    11240.42    11308.94    238.29 o 
  -5  11   2     2793.30     2596.15    122.36 o 
  -3  11   2    10962.48    11409.99    329.24 o 
  -1  11   2      163.51       79.78     93.21 o 
   1  11   2    17838.77    19206.49    442.94 o 
   3  11   2      748.58      881.69    137.20 o 
   5  11   2    18630.81    18823.43    446.97 o 
   7  11   2      896.44     1071.08    149.30 o 
   9  11   2     8776.80     8804.93    532.96 o 
  11  11   2       54.47      -60.87    105.27 o 
  13  11   2     6241.01     5975.55    249.74 o 
  15  11   2      248.20      209.31    106.42 o 
  17  11   2     6251.06     5788.92    535.98 o 
  19  11   2      696.82      387.47    238.06 o 
  21  11   2     3915.66     4233.90    382.32 o 
  23  11   2     2678.25     2391.01    331.62 o 
  25  11   2     3102.38     2673.44    354.84 o 
  27  11   2       27.52      -94.36    182.85 o 
 -28  12   2     1023.26     1087.94    504.62 o 
 -26  12   2     3135.82     3143.42    358.31 o 
 -24  12   2      856.37     1016.09    247.51 o 
 -22  12   2    17914.19    18274.16    688.51 o 
 -20  12   2      803.57     1120.91    227.72 o 
 -18  12   2    16333.32    16850.89    404.50 o 
 -16  12   2      558.34      970.80    122.21 o 
 -14  12   2     7372.26     7097.79    225.36 o 
 -12  12   2       82.83       47.92    108.43 o 
 -10  12   2    27173.59    27262.60    410.78 o 
  -8  12   2     7631.46     7551.77    207.39 o 
  -6  12   2    28308.25    27465.58    449.77 o 
  -4  12   2    16113.00    15957.94    404.52 o 
  -2  12   2    14053.39    12552.29    684.61 o 
   0  12   2    26479.14    24900.13    521.52 o 
   2  12   2    45951.31    43838.41    739.06 o 
   4  12   2     2589.42     2726.71    430.68 o 
   6  12   2    15769.15    16357.75    430.05 o 
   8  12   2     2512.02     2453.53    283.98 o 
  10  12   2    20073.84    20823.34    505.73 o 
  12  12   2     5260.85     5648.59    282.29 o 
  14  12   2     8013.51     8654.08    299.80 o 
  16  12   2     5091.90     5337.21    597.28 o 
  18  12   2      199.36      432.01    180.18 o 
  20  12   2     3795.63     3437.45    351.12 o 
  22  12   2     2074.46     1825.08    296.32 o 
  24  12   2     2998.10     2637.68    353.94 o 
  26  12   2     2898.18     2825.07    378.90 o 
 -27  13   2     1383.55     1508.60    290.78 o 
 -25  13   2       46.20     -163.43    163.43 o 
 -23  13   2      278.05      320.96    188.33 o 
 -21  13   2      299.61       36.08    161.94 o 
 -19  13   2       98.77      172.08    164.22 o 
 -17  13   2       98.93      207.36    113.43 o 
 -15  13   2     5057.52     4817.34    234.48 o 
 -13  13   2      930.93      900.25    112.91 o 
 -11  13   2     4799.63     4823.21    211.33 o 
  -9  13   2       23.34      -42.36     73.20 o 
  -7  13   2      624.60      654.85    132.58 o 
  -5  13   2       20.40      -80.94     80.94 o 
  -3  13   2     2734.39     2862.74    204.30 o 
  -1  13   2      200.45        5.20     79.82 o 
   1  13   2     8589.18     8346.91    317.00 o 
   3  13   2     1950.47     2144.53    196.56 o 
   5  13   2     2111.10     1915.73    191.69 o 
   7  13   2       46.16      -66.87    106.63 o 
   9  13   2     1714.05     1857.33    198.20 o 
  11  13   2       67.23      145.91    107.63 o 
  13  13   2      764.19      685.27    140.60 o 
  15  13   2     1415.20     1574.58    173.14 o 
  17  13   2     1394.05     1462.45    392.01 o 
  19  13   2      620.75      783.60    220.72 o 
  21  13   2      459.33      548.23    209.94 o 
  23  13   2        2.90      148.72    255.88 o 
  25  13   2        1.31      -21.33    195.05 o 
 -26  14   2     3219.33     2751.91    356.86 o 
 -24  14   2     1177.39      858.18    253.43 o 
 -22  14   2     2256.63     2284.53    527.43 o 
 -20  14   2      697.17      451.44    190.09 o 
 -18  14   2    13741.91    14124.53    396.99 o 
 -16  14   2       27.53       21.02    108.51 o 
 -14  14   2    11375.84    11535.71    342.55 o 
 -12  14   2     4334.50     4272.44    257.57 o 
 -10  14   2     5010.87     5133.59    329.70 o 
  -8  14   2     3036.19     3356.64    223.17 o 
  -6  14   2     6302.91     6349.37    284.66 o 
  -4  14   2       30.14      114.75     93.07 o 
  -2  14   2     2635.99     2553.71    263.26 o 
   0  14   2     2546.25     2145.14    307.38 o 
   2  14   2     6191.83     6264.35    368.74 o 
   4  14   2     1419.08     1315.75    178.39 o 
   6  14   2     3526.67     3684.57    415.88 o 
   8  14   2     2312.79     2129.02    210.08 o 
  10  14   2     1263.81     1320.10    294.64 o 
  12  14   2     1119.96      856.01    146.63 o 
  14  14   2     1920.57     1933.61    190.77 o 
  16  14   2      477.29      409.79    177.47 o 
  18  14   2     4226.65     4668.90    821.08 o 
  20  14   2     2553.08     2635.30    344.62 o 
  22  14   2     1745.86     1188.94    277.41 o 
  24  14   2      792.40      667.87    242.49 o 
 -25  15   2      600.29      604.95    380.61 o 
 -23  15   2     2413.30     2131.02    320.06 o 
 -21  15   2     1277.11     1267.89    468.99 o 
 -19  15   2     7696.28     8809.76    576.61 o 
 -17  15   2       57.50      194.47    143.28 o 
 -15  15   2    15420.57    15280.21    608.26 o 
 -13  15   2     1810.95     2174.06    295.04 o 
 -11  15   2     9351.62     9645.65    669.98 o 
  -9  15   2     5728.50     5190.81    386.94 o 
  -7  15   2    12349.61    12601.91    553.52 o 
  -5  15   2      725.18      705.99    142.28 o 
  -3  15   2    12913.92    12879.39    398.58 o 
  -1  15   2        3.84      -90.06     90.06 o 
   1  15   2     5494.44     5600.31    286.78 o 
   3  15   2      408.01      537.55    146.36 o 
   5  15   2     3611.13     3482.02    285.49 o 
   7  15   2     2246.76     2144.48    322.68 o 
   9  15   2     8338.20     7744.25    578.47 o 
  11  15   2        8.32      -93.00     93.00 o 
  13  15   2    15388.71    15214.16    420.82 o 
  15  15   2       22.29      -72.16    127.77 o 
  17  15   2     8985.89     8917.61   1404.82 o 
  19  15   2     1005.81     1153.77    366.35 o 
  21  15   2     2996.83     3203.32    379.97 o 
  23  15   2        6.94      -51.37    171.12 o 
 -24  16   2     1020.79      786.07    258.15 o 
 -22  16   2       35.51       47.04    238.06 o 
 -20  16   2      257.18      238.06    250.89 o 
 -18  16   2      638.98      626.48    237.10 o 
 -16  16   2     1068.01      839.48    270.13 o 
 -14  16   2     1723.58     1553.88    585.16 o 
 -12  16   2     3430.76     3240.44    382.74 o 
 -10  16   2      241.23      312.79    194.79 o 
  -8  16   2     3530.19     3819.65    370.44 o 
  -6  16   2       47.93      -38.51    167.29 o 
  -4  16   2      608.05      416.18    484.67 o 
  -2  16   2       11.67      143.91    110.03 o 
   0  16   2       51.55      121.62    174.94 o 
   2  16   2      239.26      399.60    137.46 o 
   4  16   2       16.68       45.33    116.56 o 
   6  16   2      229.33      367.73    144.09 o 
   8  16   2        5.37     -134.27    134.27 o 
  10  16   2      536.44      747.63    175.08 o 
  12  16   2      606.80      494.16    136.94 o 
  14  16   2     1442.17     1362.88    180.90 o 
  16  16   2      415.45      276.55    173.54 o 
  18  16   2     1434.33     1237.39    466.85 o 
  20  16   2       17.68       26.91    183.63 o 
  22  16   2      358.21      662.60    255.51 o 
 -17  17   2        1.98       86.39    196.06 o 
 -15  17   2     6426.83     6821.95    473.01 o 
 -13  17   2     2719.07     3387.24    380.43 o 
 -11  17   2     5809.49     6804.18    648.60 o 
  -9  17   2     1143.93     1385.26    283.04 o 
  -7  17   2     2517.69     2321.80    322.43 o 
  -5  17   2      593.96      722.08    237.25 o 
  -3  17   2     2449.17     2570.22    488.23 o 
  -1  17   2     8495.75     8145.73    508.26 o 
   1  17   2     2698.57     2748.81    240.31 o 
   3  17   2      224.61       43.53    154.71 o 
   5  17   2    10256.95    10942.06    411.93 o 
   7  17   2     1253.18     1034.27    190.85 o 
   9  17   2     2997.23     3083.33    225.86 o 
  11  17   2       55.75      109.25    112.26 o 
  13  17   2     3217.61     3652.25    251.85 o 
  15  17   2       19.88        2.71    121.63 o 
  17  17   2     4063.00     3723.12    377.76 o 
  19  17   2      374.35      451.71    213.81 o 
 -18  18   2     4064.32     4182.58    717.02 o 
 -16  18   2     1348.76     1139.76    290.57 o 
 -14  18   2     5111.31     5345.76    457.30 o 
 -12  18   2     1922.33     1817.92    324.34 o 
 -10  18   2     5225.85     4488.58    792.57 o 
  -8  18   2     2185.17     2470.44    354.78 o 
  -6  18   2    12575.64    13464.75   1023.50 o 
  -4  18   2     2292.63     2634.82    359.42 o 
  -2  18   2    13054.70    13606.31    929.42 o 
   0  18   2     2708.10     2451.94    580.17 o 
   2  18   2     6986.33     6223.01    521.73 o 
   4  18   2     2493.05     2403.47    241.68 o 
   6  18   2     8193.73     8071.40    383.21 o 
   8  18   2     2618.95     2268.92    252.90 o 
  10  18   2     5915.91     6217.10    377.55 o 
  12  18   2     2121.28     2079.68    216.67 o 
  14  18   2     3107.34     3033.98    383.52 o 
  16  18   2     1574.39     1364.23    276.81 o 
  18  18   2     2126.52     2283.56    545.25 o 
 -17  19   2      273.30      383.36    247.22 o 
 -15  19   2        3.21       16.49    212.11 o 
 -13  19   2        6.59     -175.58    178.57 o 
 -11  19   2     2723.77     3783.93    425.99 o 
  -9  19   2       28.93      163.79    220.00 o 
  -7  19   2     1366.10     1078.43    276.10 o 
  -5  19   2        0.37     -138.84    191.73 o 
  -3  19   2       35.09      -36.77    204.35 o 
  -1  19   2      226.62      653.24    245.90 o 
   1  19   2     3324.40     3277.97    512.46 o 
   3  19   2      302.61      317.02    233.21 o 
   5  19   2     1776.62     1455.18    313.36 o 
   7  19   2       96.89      283.08    219.57 o 
   9  19   2       78.21       52.98    126.04 o 
  11  19   2       72.65      323.60    140.52 o 
  13  19   2      541.73      283.22    143.74 o 
  15  19   2      258.82      256.35    151.97 o 
 -16  20   2      556.57      421.76    275.30 o 
 -14  20   2      989.16     1283.03    315.81 o 
 -12  20   2      186.77       73.80    232.90 o 
 -10  20   2     1401.20     1784.87    342.64 o 
  -8  20   2     1304.47     1065.28    300.37 o 
  -6  20   2     2161.00     1879.31    345.62 o 
  -4  20   2     1474.07     1808.40    501.06 o 
  -2  20   2     3582.00     3419.68    419.89 o 
   0  20   2      999.38      587.52    335.70 o 
   2  20   2     5131.90     4776.30    475.63 o 
   4  20   2     1038.94     1394.34    318.02 o 
   6  20   2     2095.62     1331.23    300.42 o 
   8  20   2     1063.16      647.25    269.48 o 
  10  20   2     1651.32     1333.15    318.72 o 
  12  20   2      170.47      190.60    174.21 o 
  14  20   2      399.49      501.05    165.43 o 
 -13  21   2     1320.16     1605.96    352.81 o 
 -11  21   2     4284.23     4308.63    472.66 o 
  -9  21   2     2081.98     2768.68    408.55 o 
  -7  21   2     4914.16     5233.40    711.32 o 
  -5  21   2     1205.62     1478.74    328.59 o 
  -3  21   2    10107.72    10045.43    638.99 o 
  -1  21   2      683.11     1128.73    308.32 o 
   1  21   2     7433.23     7346.84    562.18 o 
   3  21   2      305.50      653.11    278.07 o 
   5  21   2     7858.75     9345.52    898.06 o 
   7  21   2      416.49      -32.98    233.43 o 
   9  21   2     6978.03     7532.55    567.75 o 
  -6  22   2      220.96      302.43    260.03 o 
  -4  22   2      129.66       52.68    244.19 o 
  -2  22   2      564.92      546.72    317.17 o 
   0  22   2       64.77     -122.13    327.86 o 
   2  22   2        1.08      105.26    224.45 o 
   4  22   2      402.58      606.01    280.79 o 
 -33   1   3      238.98      258.08    191.12 o 
 -31   1   3     1048.80     1487.44    231.93 o 
 -29   1   3     2910.82     3169.72    288.87 o 
 -27   1   3     1851.13     1794.47    225.73 o 
 -25   1   3     3145.13     3862.81    276.06 o 
 -23   1   3     5102.78     5134.67    390.10 o 
 -21   1   3     7011.58     6967.30    308.00 o 
 -19   1   3    16574.86    16810.33   1089.79 o 
 -17   1   3      885.04      892.11    163.77 o 
 -15   1   3     6542.73     5762.05    280.22 o 
 -13   1   3     3223.23     2760.87    411.25 o 
 -11   1   3     7452.21     7478.75    281.22 o 
  -9   1   3    18847.30    18129.72    430.90 o 
  -7   1   3    29187.76    28561.24    910.89 o 
  -5   1   3     5595.97     5833.13    215.19 o 
  -3   1   3     9751.92     9186.74    297.21 o 
  -1   1   3     8511.36     8500.52    251.37 o 
   1   1   3     2937.21     3568.19    255.16 o 
   3   1   3    22326.10    22645.16    841.75 o 
   5   1   3    28956.22    26245.10    906.61 o 
   7   1   3     4618.12     3847.57    197.19 o 
   9   1   3     1170.30     1282.16    141.07 o 
  11   1   3     7209.23     8018.79    296.25 o 
  13   1   3    10198.17     9901.88    259.02 o 
  15   1   3     5136.74     5077.49    230.06 o 
  17   1   3     1062.64     1362.50    180.03 o 
  19   1   3     5741.39     5851.47    243.04 o 
  21   1   3     1399.98     1745.15    169.11 o 
  23   1   3     2577.29     2229.28    194.64 o 
  25   1   3      707.08      903.91    158.12 o 
  27   1   3     2338.14     2295.04    228.18 o 
  29   1   3      736.86      589.09    193.98 o 
 -34   2   3       12.01        7.06    157.33 o 
 -32   2   3     4505.53     4820.91    414.30 o 
 -30   2   3      548.82      460.03    171.50 o 
 -28   2   3     5318.04     5162.96    327.50 o 
 -26   2   3      801.91      751.18    231.82 o 
 -24   2   3    13825.62    13900.14    449.81 o 
 -22   2   3     1613.44     2062.73    212.57 o 
 -20   2   3    20510.03    19696.57    489.20 o 
 -18   2   3     1417.96     1639.78    133.19 o 
 -16   2   3    12310.08    12306.99    317.33 o 
 -14   2   3       71.88      132.58     76.61 o 
 -12   2   3    60241.28    56088.45    936.86 o 
 -10   2   3     1653.77     1598.23    148.65 o 
  -8   2   3    35384.09    33643.79    619.66 o 
  -6   2   3       23.46        6.13     56.62 o 
  -4   2   3    58630.86    55618.04    838.76 o 
  -2   2   3     7587.99     7517.69    235.95 o 
   0   2   3     6870.00     6296.46    214.52 o 
   2   2   3     4403.67     3801.80    360.65 o 
   4   2   3    13340.86    11739.79    309.67 o 
   6   2   3      196.01      327.89    140.41 o 
   8   2   3    11649.49    11865.46    340.50 o 
  10   2   3      889.82     1248.13    120.27 o 
  12   2   3    15843.76    15314.42    272.78 o 
  14   2   3       58.33      -19.33     62.25 o 
  16   2   3     8841.57     9515.68    273.15 o 
  18   2   3      116.44      152.12    113.90 o 
  20   2   3     8133.13     8335.82    287.48 o 
  22   2   3       15.58       76.21    147.94 o 
  24   2   3     1428.00     1261.09    162.79 o 
  26   2   3       91.53      164.11    152.12 o 
  28   2   3     1248.98     1716.15    294.08 o 
  30   2   3      173.74     -242.33    242.33 o 
 -33   3   3      271.92      290.96    180.89 o 
 -31   3   3      147.88      100.68    149.96 o 
 -29   3   3        9.09      146.34    162.17 o 
 -27   3   3      330.33      282.51    140.89 o 
 -25   3   3     3813.57     3837.11    274.56 o 
 -23   3   3     2366.99     2235.68    270.26 o 
 -21   3   3     2074.74     1781.98    192.05 o 
 -19   3   3      884.41     1065.24    158.75 o 
 -17   3   3       62.75        0.40     70.76 o 
 -15   3   3     2571.92     2417.24    142.73 o 
 -13   3   3      203.85      409.50     87.59 o 
 -11   3   3    10097.10     9821.86    264.13 o 
  -9   3   3     3607.51     3806.50    163.16 o 
  -7   3   3      838.28     1311.50    106.86 o 
  -5   3   3     2534.62     2404.11    153.00 o 
  -3   3   3     1048.72     1194.81    170.35 o 
  -1   3   3     8715.00     7982.55    263.72 o 
   1   3   3        3.24       -1.43     89.81 o 
   3   3   3     2289.19     1829.35    136.85 o 
   5   3   3      261.80      216.30     66.59 o 
   7   3   3        7.71      -50.55     50.55 o 
   9   3   3     3657.58     3609.67    142.52 o 
  11   3   3     2151.03     2042.39    120.63 o 
  13   3   3      255.36      444.23     84.30 o 
  15   3   3     1683.59     1734.53    116.71 o 
  17   3   3       88.18      -39.69     88.60 o 
  19   3   3      423.57      341.15    111.93 o 
  21   3   3       74.31      112.79    102.07 o 
  23   3   3     1558.99     1359.05    319.66 o 
  25   3   3     1230.67     1000.91    239.99 o 
  27   3   3      179.17      247.81    191.77 o 
  29   3   3      253.96      -13.34    272.27 o 
 -32   4   3     3131.17     3535.28    317.65 o 
 -30   4   3        6.72      -98.72    141.36 o 
 -28   4   3     1662.12     1908.02    245.65 o 
 -26   4   3      993.31     1246.76    200.72 o 
 -24   4   3     4037.50     4452.38    285.56 o 
 -22   4   3     2167.62     2283.91    216.40 o 
 -20   4   3    19947.55    20528.53    508.03 o 
 -18   4   3     1986.54     2201.81    153.70 o 
 -16   4   3    41799.15    41910.21    584.32 o 
 -14   4   3       20.88      133.92     71.42 o 
 -12   4   3    20316.87    20001.17    348.23 o 
 -10   4   3     1603.53     1852.89    131.80 o 
  -8   4   3    40654.64    38132.75    566.29 o 
  -6   4   3     1652.19     1637.26    115.06 o 
  -4   4   3    23843.55    23379.92    392.31 o 
  -2   4   3      142.05      222.85     70.78 o 
   0   4   3    18849.03    17453.77    280.52 o 
   2   4   3       46.87       83.80     59.06 o 
   4   4   3    20003.56    20265.11    479.54 o 
   6   4   3     5121.55     5056.88    231.32 o 
   8   4   3    32417.84    34340.52    443.72 o 
  10   4   3      556.21      442.89     75.04 o 
  12   4   3    12476.77    11960.62    259.86 o 
  14   4   3     1780.49     1624.06    112.42 o 
  16   4   3    14928.48    15595.61    347.78 o 
  18   4   3       44.81       22.92     94.24 o 
  20   4   3     4625.46     4680.66    867.41 o 
  22   4   3      198.37       68.02    154.66 o 
  24   4   3     6221.95     6344.09    435.89 o 
  26   4   3      353.01       42.78    177.71 o 
  28   4   3     1166.53      848.52    246.94 o 
  30   4   3      339.42      102.51    212.62 o 
 -33   5   3     1232.64     1701.69    258.41 o 
 -31   5   3     1374.08     1547.32    241.83 o 
 -29   5   3      865.15     1125.31    205.78 o 
 -27   5   3     8529.54     8966.72    395.56 o 
 -25   5   3       78.30      127.28    136.05 o 
 -23   5   3    10778.63    11116.72    558.26 o 
 -21   5   3      301.94      384.16    137.79 o 
 -19   5   3     6634.61     6963.51    243.58 o 
 -17   5   3     7022.40     6969.11    233.09 o 
 -15   5   3    22039.09    21612.72    447.55 o 
 -13   5   3     8195.32     7874.47    223.86 o 
 -11   5   3    10689.38    10057.71    240.75 o 
  -9   5   3    20825.23    19941.37    337.67 o 
  -7   5   3    14812.30    14598.57    278.28 o 
  -5   5   3    20648.57    20012.80    325.99 o 
  -3   5   3    11492.83    11529.10    233.09 o 
  -1   5   3    33085.39    32332.22    425.17 o 
   1   5   3    18087.17    17502.01    286.88 o 
   3   5   3    12479.05    12215.22    233.10 o 
   5   5   3    14477.01    14442.17    260.90 o 
   7   5   3     5532.60     5464.96    140.78 o 
   9   5   3     9513.17     9163.33    239.29 o 
  11   5   3     7451.34     7547.37    202.42 o 
  13   5   3     3078.75     3145.04    152.65 o 
  15   5   3     4337.89     4932.84    238.47 o 
  17   5   3     3411.58     3269.68    298.36 o 
  19   5   3     2742.14     2958.11    296.32 o 
  21   5   3     1239.83     1429.79    253.07 o 
  23   5   3     2852.13     2730.17    325.75 o 
  25   5   3       98.02      187.69    180.01 o 
  27   5   3     2066.77     2614.20    354.46 o 
  29   5   3       36.61      -71.47    513.18 o 
 -32   6   3      389.17      535.54    323.79 o 
 -30   6   3       78.97       47.38    146.06 o 
 -28   6   3       11.42       91.84    142.73 o 
 -26   6   3       53.13       81.23    132.59 o 
 -24   6   3     3799.52     4402.22    286.94 o 
 -22   6   3      859.78      957.26    173.29 o 
 -20   6   3       12.36      121.28    118.35 o 
 -18   6   3      545.67      489.77    109.96 o 
 -16   6   3       66.16      -19.91     76.73 o 
 -14   6   3      384.31      372.43    110.94 o 
 -12   6   3     1332.26     1514.98    108.43 o 
 -10   6   3     1165.14     1308.09     97.00 o 
  -8   6   3     1671.88     1621.73    164.60 o 
  -6   6   3      404.24      468.21     74.45 o 
  -4   6   3     1003.01     1102.14     91.18 o 
  -2   6   3     1781.13     1809.53    105.61 o 
   0   6   3       63.48       74.92     49.39 o 
   2   6   3       24.60       40.68     44.84 o 
   4   6   3        3.83        7.66     57.40 o 
   6   6   3     4591.14     4467.35    121.52 o 
   8   6   3     2716.88     2819.84    146.52 o 
  10   6   3      305.02      301.76     96.59 o 
  12   6   3      265.29      196.60    121.48 o 
  14   6   3      500.06      296.09    207.54 o 
  16   6   3      416.02      655.49    245.18 o 
  18   6   3      642.68      638.38    184.58 o 
  20   6   3      249.73      381.39    177.80 o 
  22   6   3       43.67       -8.17    154.60 o 
  24   6   3        4.46     -135.11    148.25 o 
  26   6   3      788.32      962.70    262.05 o 
  28   6   3        1.53      -26.77    188.26 o 
 -31   7   3     3333.65     3925.60    332.73 o 
 -29   7   3     2179.19     2617.55    385.46 o 
 -27   7   3     9239.21     9482.31    401.34 o 
 -25   7   3     1160.06      977.38    186.91 o 
 -23   7   3     6349.12     6441.35    547.10 o 
 -21   7   3      667.73      909.04    238.79 o 
 -19   7   3     1899.38     2273.04    165.18 o 
 -17   7   3    15031.23    13875.54    292.61 o 
 -15   7   3    31976.48    32587.97    454.70 o 
 -13   7   3     9157.32     8245.33    215.05 o 
 -11   7   3    21209.95    20858.72    481.01 o 
  -9   7   3    12205.97    11966.78    239.55 o 
  -7   7   3    28861.39    27999.25    479.61 o 
  -5   7   3    11145.16    10848.25    272.83 o 
  -3   7   3    33636.12    33327.76    451.10 o 
  -1   7   3    49805.09    47064.91    734.69 o 
   1   7   3    44486.32    43412.93    524.12 o 
   3   7   3     8506.90     8803.87    187.71 o 
   5   7   3    18553.84    18707.77    458.54 o 
   7   7   3    13121.40    13570.17    351.78 o 
   9   7   3    14302.20    14191.90    365.67 o 
  11   7   3    15341.72    15743.31    389.14 o 
  13   7   3     6067.80     6208.92    250.86 o 
  15   7   3     7076.12     7180.59    305.32 o 
  17   7   3     3059.51     2932.47    289.69 o 
  19   7   3     3682.89     3999.10    349.55 o 
  21   7   3     1199.36     1106.08    235.90 o 
  23   7   3     2177.85     2011.07    297.27 o 
  25   7   3      501.08      308.65    282.25 o 
  27   7   3      749.06      495.37    233.75 o 
  29   7   3      249.73      165.26    321.45 o 
 -32   8   3     1327.70     1440.19    244.03 o 
 -30   8   3      265.32      274.50    174.87 o 
 -28   8   3     1343.67     1329.52    217.23 o 
 -26   8   3     1024.50      937.02    186.68 o 
 -24   8   3     6366.98     6949.06    344.68 o 
 -22   8   3     1087.23     1129.53    232.97 o 
 -20   8   3    10783.41    10907.46    594.13 o 
 -18   8   3      108.82       24.11     80.50 o 
 -16   8   3    10065.22     9780.03    249.10 o 
 -14   8   3     1798.66     1723.30    136.41 o 
 -12   8   3     8242.86     8355.48    329.78 o 
 -10   8   3        6.03       11.20     64.41 o 
  -8   8   3    22606.36    21202.47    324.45 o 
  -6   8   3      570.40      531.51     87.65 o 
  -4   8   3     7366.49     7276.07    202.46 o 
  -2   8   3     3285.98     3243.32    140.12 o 
   0   8   3    10301.48     9227.08    379.61 o 
   2   8   3      140.31      135.68     84.35 o 
   4   8   3     6447.06     6297.90    249.29 o 
   6   8   3      694.14      755.21    176.32 o 
   8   8   3    12696.04    11761.26    339.60 o 
  10   8   3      618.43      744.03    129.18 o 
  12   8   3     2877.67     3164.39    200.16 o 
  14   8   3      307.61      277.69     98.31 o 
  16   8   3     8844.37     8668.27    438.80 o 
  18   8   3       70.37      -48.57    129.45 o 
  20   8   3     1744.70     2041.00    289.20 o 
  22   8   3      679.94      607.38    215.68 o 
  24   8   3     1839.26     2216.00    482.53 o 
  26   8   3      199.46      371.63    208.52 o 
  28   8   3      347.35       20.58    194.32 o 
 -31   9   3      197.49      394.69    183.17 o 
 -29   9   3       92.13      268.81    163.75 o 
 -27   9   3      427.35      625.65    167.28 o 
 -25   9   3       24.10      -39.70    116.64 o 
 -23   9   3      132.36      153.04    135.86 o 
 -21   9   3     1810.05     1722.74    202.84 o 
 -19   9   3        5.62       58.74     83.69 o 
 -17   9   3     2750.44     2697.13    171.50 o 
 -15   9   3      667.32      644.10    101.57 o 
 -13   9   3        0.07      221.70     79.45 o 
 -11   9   3     1324.03     1528.35    115.70 o 
  -9   9   3      135.15      -14.10     59.99 o 
  -7   9   3      528.82      675.96    114.58 o 
  -5   9   3     2759.65     2573.22    140.96 o 
  -3   9   3     2421.33     2635.49    274.47 o 
  -1   9   3     7644.47     8497.06    283.76 o 
   1   9   3       70.99      149.77     90.70 o 
   3   9   3     2065.38     2304.19    178.49 o 
   5   9   3      398.40      508.76    117.09 o 
   7   9   3     9771.17     9965.07    358.29 o 
   9   9   3     1200.03     1149.95    181.54 o 
  11   9   3     1048.15     1144.33    195.29 o 
  13   9   3     1795.74     1700.58    172.46 o 
  15   9   3       21.37      -37.79     84.62 o 
  17   9   3      171.47      138.16    262.29 o 
  19   9   3      514.50      323.11    171.80 o 
  21   9   3      903.04      927.64    237.05 o 
  23   9   3     1537.72     1132.40    257.03 o 
  25   9   3      138.19      423.70    216.00 o 
  27   9   3      127.67      170.12    198.14 o 
 -30  10   3       84.31      -26.47    192.32 o 
 -28  10   3     6586.16     7361.07    388.61 o 
 -26  10   3     1010.45      925.22    243.58 o 
 -24  10   3     7614.79     7787.67    460.02 o 
 -22  10   3      249.94      173.95    137.38 o 
 -20  10   3     6325.96     6890.38    314.71 o 
 -18  10   3     1016.43      881.13    118.87 o 
 -16  10   3     7811.84     7995.07    235.94 o 
 -14  10   3     3584.50     3618.71    170.89 o 
 -12  10   3    27270.44    27570.46    417.61 o 
 -10  10   3     1068.87     1075.43    108.97 o 
  -8  10   3     4441.73     4316.15    160.02 o 
  -6  10   3      974.67      804.27    105.51 o 
  -4  10   3    30761.35    28941.36    651.58 o 
  -2  10   3       49.04       67.60     84.25 o 
   0  10   3    56964.79    51243.34    802.53 o 
   2  10   3     1200.27     1503.60    162.35 o 
   4  10   3    30151.79    31018.98    595.98 o 
   6  10   3      573.54      274.98    112.87 o 
   8  10   3    11937.40    10964.17    437.30 o 
  10  10   3      405.77      609.69    141.35 o 
  12  10   3     9197.90     9387.51    332.15 o 
  14  10   3       63.48       96.44     95.35 o 
  16  10   3     4760.65     5072.33    377.41 o 
  18  10   3      224.51       18.99    149.02 o 
  20  10   3     1670.97     2026.35    295.92 o 
  22  10   3      240.87      513.97    300.07 o 
  24  10   3     1204.09     1399.38    293.67 o 
  26  10   3        5.90       -5.28    175.98 o 
 -29  11   3     1247.09     1134.51    281.01 o 
 -27  11   3     2736.78     2762.44    347.85 o 
 -25  11   3     2775.60     2800.16    260.64 o 
 -23  11   3     5576.52     5713.82    324.71 o 
 -21  11   3     6283.32     6467.79    325.59 o 
 -19  11   3     3483.30     3576.55    187.61 o 
 -17  11   3     4108.86     4212.82    210.59 o 
 -15  11   3      810.92      745.62    110.36 o 
 -13  11   3      338.54      633.44    102.52 o 
 -11  11   3     7058.95     7093.94    215.29 o 
  -9  11   3     4480.95     4862.93    221.22 o 
  -7  11   3     8099.47     8220.79    301.56 o 
  -5  11   3     7387.08     6818.20    277.67 o 
  -3  11   3     4413.56     3929.27    225.28 o 
  -1  11   3     2475.58     2510.54    327.65 o 
   1  11   3    21603.78    21241.91    607.65 o 
   3  11   3    14160.49    13177.52    385.80 o 
   5  11   3    10003.83    10589.87    356.68 o 
   7  11   3    10500.67    10261.07    516.51 o 
   9  11   3     3695.04     3536.94    330.88 o 
  11  11   3     2987.74     3065.73    319.75 o 
  13  11   3     7343.56     7210.90    496.08 o 
  15  11   3     1509.75     1386.32    289.29 o 
  17  11   3     1689.05     2046.95    352.10 o 
  19  11   3     1100.60     1043.56    238.77 o 
  21  11   3      435.60      718.07    233.07 o 
  23  11   3       72.96       84.70    185.27 o 
  25  11   3     1399.30     1833.67    322.43 o 
 -28  12   3       10.89       45.77    186.36 o 
 -26  12   3       25.70      324.36    295.08 o 
 -24  12   3       13.69      214.52    180.74 o 
 -22  12   3       14.67      -34.46    121.69 o 
 -20  12   3      118.46      159.71    268.11 o 
 -18  12   3      708.83      620.72    112.14 o 
 -16  12   3     3376.52     3458.51    181.24 o 
 -14  12   3      593.78      647.85    107.49 o 
 -12  12   3     6807.71     7277.05    250.64 o 
 -10  12   3     6756.42     6865.29    413.57 o 
  -8  12   3        1.00      -12.51     96.17 o 
  -6  12   3      908.05      899.38    142.22 o 
  -4  12   3      949.53     1030.85    173.76 o 
  -2  12   3       57.95       67.22     97.16 o 
   0  12   3     2330.80     1998.24    154.96 o 
   2  12   3       79.62      227.11    112.77 o 
   4  12   3     1458.90     1433.21    174.99 o 
   6  12   3     1587.32     1284.42    175.27 o 
   8  12   3     1012.84      709.69    166.70 o 
  10  12   3      350.84      194.95    118.31 o 
  12  12   3     2629.43     2802.07    227.93 o 
  14  12   3      319.11      378.70    118.88 o 
  16  12   3     3142.65     2358.37    294.31 o 
  18  12   3      515.79      416.47    188.83 o 
  20  12   3     1435.03     1618.58    286.00 o 
  22  12   3        2.13       23.71    169.20 o 
  24  12   3      136.54      -41.57    175.93 o 
 -27  13   3     1403.60     1451.16    597.99 o 
 -25  13   3     3056.59     2651.35    340.26 o 
 -23  13   3      970.34      840.31    243.17 o 
 -21  13   3     2862.95     3350.93    512.46 o 
 -19  13   3     6544.29     7548.89    307.86 o 
 -17  13   3     3500.90     3641.70    194.46 o 
 -15  13   3     1264.03     1308.11    162.54 o 
 -13  13   3    11549.80    11780.11    384.04 o 
 -11  13   3      305.74      339.72    124.07 o 
  -9  13   3    15586.59    15184.68    433.97 o 
  -7  13   3     4148.86     4009.85    273.82 o 
  -5  13   3    17159.83    16804.85    449.89 o 
  -3  13   3    14206.58    14224.18    416.09 o 
  -1  13   3    11386.19    11228.47    450.20 o 
   1  13   3     4560.57     4382.73    266.26 o 
   3  13   3     7721.59     7344.63    317.88 o 
   5  13   3     7608.37     7784.05    452.37 o 
   7  13   3     2792.37     2986.94    234.42 o 
   9  13   3     7489.52     6945.13    346.78 o 
  11  13   3     3277.75     3110.42    240.82 o 
  13  13   3     1721.76     2033.23    193.20 o 
  15  13   3       88.59      -41.97     99.70 o 
  17  13   3       68.89       -8.63    146.45 o 
  19  13   3     1537.72     1172.71    464.71 o 
  21  13   3     1578.23     1924.76    354.95 o 
  23  13   3     1523.60     1018.72    280.79 o 
 -26  14   3      186.03      250.87    220.21 o 
 -24  14   3     3858.93     4177.37    398.15 o 
 -22  14   3       56.81      -66.41    255.88 o 
 -20  14   3     2051.85     1774.74    369.20 o 
 -18  14   3      143.09      171.53    157.69 o 
 -16  14   3    13952.10    14285.12    875.25 o 
 -14  14   3      167.39      152.23    118.45 o 
 -12  14   3    28164.73    28138.00    618.53 o 
 -10  14   3     5121.69     5326.18    277.78 o 
  -8  14   3     3853.36     4016.64    253.95 o 
  -6  14   3     4364.65     4109.28    255.93 o 
  -4  14   3    15807.93    15118.89    545.25 o 
  -2  14   3     2581.10     3097.29    232.62 o 
   0  14   3    12108.42    11455.97    385.55 o 
   2  14   3       19.42       75.47    147.18 o 
   4  14   3     6132.89     5943.11    308.65 o 
   6  14   3      232.38      205.36    158.57 o 
   8  14   3    13258.91    13262.99    436.81 o 
  10  14   3     4152.33     4112.21    614.12 o 
  12  14   3    13777.78    13592.07    447.86 o 
  14  14   3      721.27      758.58    156.23 o 
  16  14   3     5334.41     5450.32    601.56 o 
  18  14   3      385.85      358.31    308.62 o 
  20  14   3     5852.59     6389.79    480.26 o 
  22  14   3      617.14      244.40    209.01 o 
 -25  15   3       11.78      222.38    256.59 o 
 -23  15   3      663.35      249.46    236.63 o 
 -19  15   3        0.91      -16.73    161.25 o 
 -17  15   3       15.63      161.35    178.07 o 
 -15  15   3     1204.86     1228.20    255.92 o 
 -13  15   3      401.42      143.09    174.67 o 
 -11  15   3     1040.49      821.30    163.65 o 
  -9  15   3     1110.72     1174.34    174.97 o 
  -7  15   3        1.19       22.92    103.90 o 
  -5  15   3      211.10      181.92    112.54 o 
  -3  15   3     3589.05     3440.71    371.84 o 
  -1  15   3     3909.33     3961.10    259.97 o 
   1  15   3      642.88      694.14    121.70 o 
   3  15   3      865.36     1098.94    225.42 o 
   5  15   3     1566.19     1414.71    201.32 o 
   7  15   3      714.61      745.99    165.75 o 
   9  15   3      115.44       -5.39    119.22 o 
  11  15   3       35.55      191.60    134.45 o 
  13  15   3     1076.76      968.12    157.91 o 
  15  15   3      306.11      550.54    141.31 o 
  17  15   3     1289.38     1042.02    251.82 o 
  19  15   3        4.84      222.85    206.70 o 
  21  15   3      372.15      269.75    218.90 o 
 -18  16   3      598.89      450.07    381.32 o 
 -16  16   3     5613.62     5688.50    432.66 o 
 -14  16   3      420.06      358.03    209.14 o 
 -12  16   3    11790.81    10828.55    535.48 o 
 -10  16   3      174.92       16.25    162.83 o 
  -8  16   3    29766.16    28953.16    972.35 o 
  -6  16   3      780.39      687.41    158.72 o 
  -4  16   3    21152.48    19625.76    527.67 o 
  -2  16   3      106.61      163.06    121.02 o 
   0  16   3    10655.30     9803.09    489.21 o 
   2  16   3       18.06      194.74    136.21 o 
   4  16   3    14428.51    13329.19    791.73 o 
   6  16   3      241.93      307.36    210.54 o 
   8  16   3    13929.28    14443.82    484.44 o 
  10  16   3     2727.84     2891.48    332.83 o 
  12  16   3     7002.78     7058.22    318.99 o 
  14  16   3      307.07      200.26    124.93 o 
  16  16   3     7829.10     6453.51    455.43 o 
  18  16   3      397.17      143.75    284.39 o 
  20  16   3     2223.48     2972.72    381.33 o 
 -17  17   3     2184.19     2177.24    330.57 o 
 -15  17   3     1901.21     1890.90    313.95 o 
 -13  17   3     2140.60     2974.62    392.01 o 
 -11  17   3     2195.56     1934.80    397.00 o 
  -9  17   3     5575.16     5429.90    499.63 o 
  -7  17   3      588.73      483.50    222.29 o 
  -5  17   3     7426.24     6753.53    471.19 o 
  -3  17   3     1131.37     1197.41    195.55 o 
  -1  17   3     2831.26     2768.59    247.47 o 
   1  17   3      874.34      890.54    167.10 o 
   3  17   3     2093.10     1966.15    226.69 o 
   5  17   3      756.69      724.59    202.37 o 
   7  17   3     2459.50     2291.69    245.73 o 
   9  17   3     2746.89     3283.75    551.90 o 
  11  17   3      474.18      485.26    245.41 o 
  13  17   3     2862.70     2489.04    228.78 o 
  15  17   3      418.97      781.91    508.90 o 
  17  17   3      566.29      220.78    279.40 o 
 -18  18   3      354.24      461.44    268.70 o 
 -16  18   3      615.48      600.95    236.35 o 
 -14  18   3        0.33       83.05    203.38 o 
 -12  18   3      552.33      221.63    203.87 o 
 -10  18   3      450.38      621.17    231.14 o 
  -8  18   3      863.09      974.03    272.54 o 
  -6  18   3      507.81      682.28    250.49 o 
  -4  18   3     1322.50     1244.25    277.85 o 
  -2  18   3      863.02      595.02    224.67 o 
   0  18   3       40.22      114.70    122.40 o 
   2  18   3      453.39      266.76    144.42 o 
   4  18   3       15.10       73.69    136.90 o 
   6  18   3     1070.80      833.49    454.69 o 
   8  18   3     1403.85     1370.51    218.70 o 
  10  18   3      383.02      464.97    201.20 o 
  12  18   3        3.41      -79.17    127.15 o 
  14  18   3      615.83      629.77    163.21 o 
  16  18   3       21.40      192.69    191.51 o 
 -17  19   3     2437.60     2600.92    386.23 o 
 -15  19   3     6172.06     7179.92    533.65 o 
 -13  19   3     2425.30     2545.66    366.76 o 
 -11  19   3     4247.98     4393.27    443.45 o 
  -9  19   3     4652.17     4796.88    486.09 o 
  -7  19   3     8984.54     9612.56   1412.66 o 
  -5  19   3     1910.31     1891.89    441.19 o 
  -3  19   3     6111.73     5424.23    476.11 o 
  -1  19   3     5656.83     5267.15    470.18 o 
   1  19   3     5667.51     5260.63    465.29 o 
   3  19   3     4779.80     4574.16    327.57 o 
   5  19   3     5081.08     4653.05    408.29 o 
   7  19   3     2995.90     2916.01    286.37 o 
   9  19   3     2380.77     2769.85    289.06 o 
  11  19   3     3647.54     3940.87    350.60 o 
  13  19   3     1289.28     1496.00    215.15 o 
 -14  20   3      148.02       49.67    227.75 o 
 -12  20   3     2636.72     3123.69    412.21 o 
 -10  20   3       44.91      210.93    416.96 o 
  -8  20   3     4103.03     4362.54    596.57 o 
  -6  20   3      293.09      285.75    228.44 o 
  -4  20   3     2381.03     2079.38    506.05 o 
  -2  20   3       22.44      -77.73    196.45 o 
   0  20   3     3754.75     4593.61    825.36 o 
   2  20   3        4.60      152.06    233.64 o 
   4  20   3     4346.23     4775.73    732.70 o 
   6  20   3       52.71      106.54    228.57 o 
   8  20   3     2074.67     2343.86    406.63 o 
  10  20   3        0.02       11.09    128.85 o 
  -9  21   3      545.73      742.45    382.03 o 
  -7  21   3      843.39      499.78    276.12 o 
  -5  21   3      368.41      456.92    247.22 o 
  -3  21   3      348.30      473.01    267.60 o 
  -1  21   3        5.27      -78.03    248.75 o 
   1  21   3      108.28      200.14    232.63 o 
   3  21   3      340.51      249.40    241.15 o 
   5  21   3      196.41      482.39    263.85 o 
 -32   0   4     1121.75     1560.91    439.05 o 
 -30   0   4     2591.53     3374.14    527.43 o 
 -28   0   4     5877.48     5429.69    588.73 o 
 -26   0   4     3550.67     3955.74    510.33 o 
 -24   0   4    15577.63    15439.49    826.78 o 
 -22   0   4      748.51     1156.07    313.61 o 
 -20   0   4     8702.20     7724.73    535.98 o 
 -18   0   4     8762.80     8812.38    545.96 o 
 -16   0   4     4251.90     4745.46    410.54 o 
 -14   0   4     5028.68     4580.10    396.29 o 
 -12   0   4     9891.52     9602.10    500.35 o 
 -10   0   4    10352.07     9851.57    486.09 o 
  -8   0   4    25183.21    22782.19    744.11 o 
  -6   0   4    27665.66    24909.02    771.19 o 
  -4   0   4       20.77      -19.96    104.06 o 
  -2   0   4    43134.54    44111.80   1083.37 o 
   0   0   4    47079.87    45148.14   1091.93 o 
   2   0   4   122694.45   124927.14   2374.87 o 
   4   0   4   175462.20   179986.70   3227.31 o 
   6   0   4    54259.94    55651.15   1312.88 o 
   8   0   4    10567.04    11677.62    541.69 o 
  10   0   4     8634.78     8632.77    467.56 o 
  12   0   4      174.75      212.40    163.93 o 
  14   0   4     8772.16     9059.00    399.85 o 
  16   0   4     5361.52     6428.36    340.16 o 
  18   0   4     1146.67     1267.33    210.15 o 
  20   0   4       79.81       98.92    148.53 o 
  22   0   4     1579.02     1458.31    238.28 o 
  24   0   4       21.02     -147.96    147.96 o 
  26   0   4     4127.65     4601.48    567.35 o 
 -33   1   4     1785.62     1798.92    539.55 o 
 -31   1   4      286.85      357.32    197.83 o 
 -29   1   4       51.19       96.21    172.04 o 
 -27   1   4      149.29      328.38    371.34 o 
 -25   1   4      290.94      317.64    280.11 o 
 -23   1   4     1598.06     1728.54    245.44 o 
 -21   1   4    19628.73    17875.14    822.51 o 
 -19   1   4     2199.63     2104.92    595.14 o 
 -17   1   4    10789.03    10197.32    409.74 o 
 -15   1   4      709.24      982.59    168.25 o 
 -13   1   4       27.90       87.66     93.34 o 
 -11   1   4     2403.63     1991.81    372.05 o 
  -9   1   4     1199.37     1226.18    204.56 o 
  -7   1   4        2.10      123.12     76.29 o 
  -5   1   4     2636.78     2535.65    177.39 o 
  -3   1   4       17.96       -1.24     64.49 o 
  -1   1   4     4913.26     4768.76    222.22 o 
   1   1   4     2492.22     2840.30    186.74 o 
   3   1   4     6490.83     6311.08    432.64 o 
   5   1   4    18110.79    18843.05    461.18 o 
   7   1   4     9909.83     9858.79    669.98 o 
   9   1   4     1726.37     2725.54    305.05 o 
  11   1   4     2762.87     2966.04    222.17 o 
  13   1   4      191.35      363.22    107.09 o 
  15   1   4     1483.14     1524.43    144.44 o 
  17   1   4       88.68       -9.87    113.13 o 
  19   1   4       88.71       50.84     98.01 o 
  21   1   4       15.26      180.58    108.83 o 
  23   1   4       30.66       10.44    138.89 o 
  25   1   4      693.03      686.63    627.93 o 
  27   1   4      448.54      193.62    207.92 o 
 -32   2   4      713.48      480.15    260.15 o 
 -30   2   4      385.87      504.57    220.24 o 
 -28   2   4      561.84      562.89    206.40 o 
 -26   2   4     1709.53     1693.01    365.64 o 
 -24   2   4      180.38       35.55    246.61 o 
 -22   2   4     4156.06     4178.76    351.38 o 
 -20   2   4      626.64      612.36    169.84 o 
 -18   2   4     5291.71     5627.04    246.83 o 
 -16   2   4     8222.63     8970.64    378.93 o 
 -14   2   4     9777.60     9310.69    635.06 o 
 -12   2   4     1188.89     1231.04    164.86 o 
 -10   2   4     7312.97     7026.81    291.26 o 
  -8   2   4      415.60      185.76    171.77 o 
  -6   2   4     4873.70     4492.17    335.70 o 
  -4   2   4     8851.29     8375.42    293.13 o 
  -2   2   4    15546.80    15910.15    402.81 o 
   0   2   4     1476.28     1524.60    145.91 o 
   2   2   4    13935.58    13844.85    382.74 o 
   4   2   4     1018.00     1227.58    145.91 o 
   6   2   4      660.92      695.79    128.86 o 
   8   2   4     3140.60     3354.03    217.78 o 
  10   2   4     3093.12     2768.53    228.79 o 
  12   2   4     2080.15     2106.80    142.03 o 
  14   2   4     4352.97     4280.91    172.97 o 
  16   2   4      133.73      166.50    115.18 o 
  18   2   4     1022.31      699.01    125.25 o 
  20   2   4      552.58      306.10    138.64 o 
  22   2   4      855.34      549.32    205.82 o 
  24   2   4      137.08      216.52    181.30 o 
  26   2   4       75.80     -169.20    174.52 o 
  28   2   4       68.56      -88.74    196.59 o 
 -33   3   4     2687.12     3058.25    475.40 o 
 -31   3   4       15.99      112.74    187.27 o 
 -29   3   4     6459.58     6942.46    704.91 o 
 -27   3   4       10.41     -106.29    143.49 o 
 -25   3   4     7249.69     6929.69    425.35 o 
 -23   3   4     6928.30     6944.44    407.19 o 
 -21   3   4     7509.29     8124.37    451.17 o 
 -19   3   4     2695.80     2714.12    197.82 o 
 -17   3   4     7342.22     7738.76    453.31 o 
 -15   3   4     3175.03     3569.75    241.51 o 
 -13   3   4    31665.95    29400.95    868.25 o 
 -11   3   4     9375.61     9068.69    342.15 o 
  -9   3   4    32977.96    30788.64   1332.83 o 
  -7   3   4     3846.59     4319.45    444.75 o 
  -5   3   4    21294.83    21687.75    497.47 o 
  -3   3   4     4906.96     4636.58    362.07 o 
  -1   3   4    30348.81    29490.25    582.38 o 
   1   3   4       94.80       -9.95    124.02 o 
   3   3   4    12288.34    11409.04    340.50 o 
   5   3   4       90.38      138.70     85.26 o 
   7   3   4    13964.18    14215.20    342.27 o 
   9   3   4      771.19      999.53    122.45 o 
  11   3   4     8455.07     9346.81    248.74 o 
  13   3   4     1782.30     1828.36    135.41 o 
  15   3   4     4571.06     4761.83    210.89 o 
  17   3   4        2.88       -9.33    134.49 o 
  19   3   4     4659.15     4666.59    557.37 o 
  21   3   4       43.08       20.14    142.10 o 
  23   3   4     3292.68     2919.71    326.07 o 
  25   3   4      349.98      145.20    211.69 o 
  27   3   4     1012.97     1139.89    279.63 o 
 -32   4   4       51.94      180.94    195.20 o 
 -30   4   4      238.69      -25.51    171.80 o 
 -28   4   4       71.08       15.03    166.63 o 
 -26   4   4     4544.35     4470.22    369.91 o 
 -24   4   4      431.22      447.22    178.78 o 
 -22   4   4     3220.13     3526.01    310.44 o 
 -20   4   4      396.28      435.89    359.22 o 
 -18   4   4     4148.45     4147.81    229.03 o 
 -16   4   4      235.62      319.13     99.21 o 
 -14   4   4    11103.99    11216.62    359.31 o 
 -12   4   4      162.42      239.61     88.11 o 
 -10   4   4     3634.11     3639.90    190.36 o 
  -8   4   4     7355.62     7416.84    246.02 o 
  -6   4   4      106.58      129.17     69.56 o 
  -4   4   4    10076.57     9150.30    356.13 o 
  -2   4   4     2876.15     2840.96    179.07 o 
   0   4   4     2219.99     2332.36    175.11 o 
   2   4   4     2872.06     2889.08    182.35 o 
   4   4   4      794.96      712.51    100.55 o 
   6   4   4      286.36      250.55    170.09 o 
   8   4   4     1468.26     1535.32    139.34 o 
  10   4   4     3819.86     3829.04    260.48 o 
  12   4   4      932.41     1163.27    137.05 o 
  14   4   4     5093.92     4805.62    289.95 o 
  16   4   4     1425.45     1126.08    205.77 o 
  18   4   4      451.39      416.96    174.38 o 
  20   4   4      847.44      858.59    216.76 o 
  22   4   4      353.74      404.05    191.45 o 
  24   4   4     1049.53      785.26    221.24 o 
  26   4   4       86.14      175.09    204.50 o 
 -31   5   4      221.09       53.69    232.35 o 
 -29   5   4     3049.36     3013.18    348.01 o 
 -27   5   4        0.02     -147.92    147.92 o 
 -25   5   4      652.31      770.50    200.92 o 
 -23   5   4     4736.40     4341.43    481.10 o 
 -21   5   4      700.44      818.01    418.38 o 
 -19   5   4     1940.24     2080.56    228.29 o 
 -17   5   4     4123.16     4489.04    235.71 o 
 -15   5   4     1482.42     1647.16    216.88 o 
 -13   5   4    14807.58    14530.25    476.05 o 
 -11   5   4     4706.65     5498.22    263.73 o 
  -9   5   4     8511.56     9199.64    280.37 o 
  -7   5   4      418.20      418.30     89.57 o 
  -5   5   4    13655.03    12730.84    314.88 o 
  -3   5   4     5486.78     4982.53    195.18 o 
  -1   5   4    12971.14    13258.17    311.88 o 
   1   5   4      181.25       55.51     70.98 o 
   3   5   4     8682.16     8344.33    445.07 o 
   5   5   4      243.09      332.53     80.52 o 
   7   5   4     4108.10     4498.01    201.08 o 
   9   5   4      274.76      113.47    113.66 o 
  11   5   4     5821.03     5789.38    307.73 o 
  13   5   4        1.12        0.40    110.52 o 
  15   5   4     7611.51     7596.67    398.91 o 
  17   5   4     1256.51     1291.43    223.63 o 
  19   5   4     3661.72     3230.49    321.43 o 
  21   5   4        0.29       40.13    167.18 o 
  23   5   4       36.11     -160.27    160.27 o 
  25   5   4      159.17      136.65    193.30 o 
  27   5   4       87.83      -34.32    187.69 o 
 -32   6   4     1989.28     2439.16    324.87 o 
 -30   6   4     2489.92     2534.42    279.80 o 
 -28   6   4      649.12     1067.83    204.97 o 
 -26   6   4     3367.77     3751.35    362.07 o 
 -24   6   4     3840.30     4009.19    287.30 o 
 -22   6   4     2474.52     3128.49    249.51 o 
 -20   6   4     1935.87     1937.92    242.82 o 
 -18   6   4     4081.32     4329.04    241.37 o 
 -16   6   4     2446.22     2420.12    210.92 o 
 -14   6   4     8477.36     8282.13    290.84 o 
 -12   6   4     3672.65     3628.19    209.58 o 
 -10   6   4    28515.87    28268.46    536.81 o 
  -8   6   4     1719.18     1577.69    140.40 o 
  -6   6   4    47779.29    47615.45    704.97 o 
  -4   6   4    11440.62    11513.49    299.16 o 
  -2   6   4    12212.78    12813.38    307.45 o 
   0   6   4     3689.35     3505.67    290.72 o 
   2   6   4    10741.76    10391.92    271.79 o 
   4   6   4     1122.67     1445.89    234.08 o 
   6   6   4    11328.21    11874.90    422.84 o 
   8   6   4     2110.85     2439.85    439.05 o 
  10   6   4    14939.96    14924.03    492.38 o 
  12   6   4     7700.21     7738.00    363.25 o 
  14   6   4     2269.29     2537.14    300.07 o 
  16   6   4      689.80      775.49    189.99 o 
  18   6   4     4041.28     3859.34    610.82 o 
  20   6   4      601.03      643.03    203.80 o 
  22   6   4     2275.19     2315.77    492.51 o 
  24   6   4      248.80      582.14    222.76 o 
  26   6   4      255.11      142.16    211.68 o 
 -31   7   4       80.52       32.34    164.12 o 
 -29   7   4     1547.30     1723.53    309.14 o 
 -27   7   4     1666.76     1947.69    243.92 o 
 -25   7   4      294.24      499.40    162.42 o 
 -23   7   4      109.96      -24.86    133.26 o 
 -21   7   4     2012.56     1774.06    204.35 o 
 -19   7   4      792.45      781.67    124.96 o 
 -17   7   4     3567.03     3740.73    229.19 o 
 -15   7   4      595.07      619.11    119.69 o 
 -13   7   4     2796.74     2975.25    308.72 o 
 -11   7   4      133.75       57.87     78.98 o 
  -9   7   4    10058.90     9599.77    262.74 o 
  -7   7   4        5.75      -35.14     64.91 o 
  -5   7   4     8553.36     8460.41    258.63 o 
  -3   7   4     1724.84     1867.45    156.99 o 
  -1   7   4     4795.91     4542.38    232.29 o 
   1   7   4      203.26      252.50     81.78 o 
   3   7   4     5136.33     5273.96    250.18 o 
   5   7   4       19.36     -104.21    104.21 o 
   7   7   4     2766.52     2803.89    432.64 o 
   9   7   4      834.93      614.99    155.61 o 
  11   7   4     4735.19     4973.21    316.13 o 
  13   7   4       20.66       75.66    122.59 o 
  15   7   4     4341.61     4160.76    332.80 o 
  17   7   4      498.01      505.22    172.04 o 
  19   7   4     1197.84     1150.76    227.22 o 
  21   7   4      171.09      122.01    199.57 o 
  23   7   4      299.13      179.85    186.97 o 
  25   7   4        5.50       93.26    186.31 o 
 -30   8   4      583.96      668.36    197.33 o 
 -28   8   4      593.41      827.57    196.60 o 
 -26   8   4     2255.26     2327.34    324.12 o 
 -24   8   4     2458.87     3168.93    282.92 o 
 -22   8   4      493.85      708.96    161.54 o 
 -20   8   4       22.38       27.57    118.93 o 
 -18   8   4     3770.63     4252.17    215.62 o 
 -16   8   4      919.73      993.40    292.69 o 
 -14   8   4     3484.67     3502.01    218.30 o 
 -12   8   4      274.74      173.83     88.92 o 
 -10   8   4     1773.83     1790.25    144.05 o 
  -8   8   4       28.65       37.28     72.64 o 
  -6   8   4     6832.26     6224.80    210.81 o 
  -4   8   4     1846.48     1916.67    134.55 o 
  -2   8   4      615.72      601.50    123.66 o 
   0   8   4     3014.30     2891.55    201.50 o 
   2   8   4      594.24      298.65    111.67 o 
   4   8   4      391.19      362.07    112.62 o 
   6   8   4     3587.52     3629.79    229.32 o 
   8   8   4       17.49      -44.28     98.40 o 
  10   8   4     1674.43     1760.65    227.01 o 
  12   8   4      189.77      231.23    132.06 o 
  14   8   4       70.29      266.48    139.14 o 
  16   8   4       25.37       63.57    145.31 o 
  18   8   4      595.46      623.50    197.06 o 
  20   8   4      143.45       77.80    166.80 o 
  22   8   4     1135.22      600.68    228.74 o 
  24   8   4      406.93      155.94    195.82 o 
  26   8   4      383.92      224.40    216.72 o 
 -29   9   4     1372.31     1807.30    251.01 o 
 -27   9   4       54.27      137.78    144.31 o 
 -25   9   4     5703.05     5687.87    339.56 o 
 -23   9   4     1535.97     1757.50    332.33 o 
 -21   9   4    19994.61    20446.61    776.66 o 
 -19   9   4     1235.89     1374.16    152.01 o 
 -17   9   4    20257.44    19910.18    427.93 o 
 -15   9   4      974.03      851.01    134.35 o 
 -13   9   4    26062.31    26919.06    486.37 o 
 -11   9   4      772.19      915.32    124.49 o 
  -9   9   4    21252.75    21387.37    411.42 o 
  -7   9   4      279.95      351.06    100.82 o 
  -5   9   4    16554.03    16697.23    434.05 o 
  -3   9   4       95.23       -0.29     80.54 o 
  -1   9   4    16105.54    16147.60    429.81 o 
   1   9   4      247.57      133.78     78.82 o 
   3   9   4     4447.45     4663.90    251.57 o 
   5   9   4     4839.81     4890.96    259.97 o 
   7   9   4    10672.99    10822.19    364.26 o 
   9   9   4     1547.61     1699.11    185.19 o 
  11   9   4     6087.19     6590.05    298.36 o 
  13   9   4      454.11      381.34    150.10 o 
  15   9   4     3047.70     3258.67    444.75 o 
  17   9   4      522.56      732.01    200.66 o 
  19   9   4     4927.99     4154.87    510.33 o 
  21   9   4       12.44       -9.35    328.58 o 
  23   9   4     2615.88     2587.10    354.72 o 
  25   9   4        7.92       82.04    194.32 o 
 -28  10   4        0.83      -57.33    140.52 o 
 -26  10   4      452.17      133.18    212.83 o 
 -24  10   4      289.32      235.27    144.53 o 
 -22  10   4     2103.33     2911.68    252.98 o 
 -20  10   4       27.39      112.40    129.29 o 
 -18  10   4     1006.48      838.30    134.01 o 
 -16  10   4      171.18      309.21     93.24 o 
 -14  10   4     2503.08     2692.49    182.08 o 
 -12  10   4     1675.23     1808.57    157.71 o 
 -10  10   4     3999.12     3996.00    248.14 o 
  -8  10   4        7.41      -32.43    151.45 o 
  -6  10   4      917.63      922.15    145.18 o 
  -4  10   4      151.42       70.68     89.14 o 
  -2  10   4     1233.93     1310.65    163.13 o 
   0  10   4     2098.33     1976.38    253.83 o 
   2  10   4     2675.56     2325.18    202.09 o 
   4  10   4     3081.06     3126.12    227.84 o 
   6  10   4     1636.35     1621.37    272.63 o 
   8  10   4      110.40      -99.17     99.17 o 
  10  10   4     1492.99     1324.94    177.30 o 
  12  10   4       19.87      204.88    116.39 o 
  14  10   4      248.66      274.81    130.60 o 
  16  10   4       99.65       52.63    148.67 o 
  18  10   4      698.81     1021.23    237.68 o 
  20  10   4      926.32      809.62    304.34 o 
  22  10   4      525.81      438.61    215.07 o 
  24  10   4      232.74      581.04    241.93 o 
 -27  11   4        3.27     -100.37    146.73 o 
 -25  11   4     1387.49     1712.44    230.22 o 
 -23  11   4      139.43      211.86    204.41 o 
 -21  11   4     3877.11     4379.84    287.41 o 
 -19  11   4     1169.83     1088.27    134.77 o 
 -17  11   4     2962.85     3208.29    184.78 o 
 -15  11   4     4179.61     4175.47    309.31 o 
 -13  11   4     4225.84     4313.01    216.16 o 
 -11  11   4      447.45      518.23    128.26 o 
  -9  11   4     9475.10     8872.96    338.22 o 
  -7  11   4        2.27      -86.08     86.08 o 
  -5  11   4     4449.17     4523.55    255.15 o 
  -3  11   4      272.61      321.73    122.20 o 
  -1  11   4     4759.17     4164.00    246.99 o 
   1  11   4     1153.30     1256.65    164.01 o 
   3  11   4     4656.90     4847.24    321.41 o 
   5  11   4     1181.18     1302.09    180.25 o 
   7  11   4     8698.38     8811.24    343.68 o 
   9  11   4        2.84      -60.72    100.52 o 
  11  11   4     1342.88     1449.05    255.85 o 
  13  11   4     1640.14     1474.77    192.03 o 
  15  11   4     1881.31     1822.53    267.09 o 
  17  11   4      821.44     1019.09    227.68 o 
  19  11   4     1060.71     1051.19    587.30 o 
  21  11   4      815.67      936.21    249.93 o 
  23  11   4      321.31      320.03    212.53 o 
 -26  12   4     3619.47     3367.81    300.58 o 
 -24  12   4     1425.72     1334.11    314.86 o 
 -22  12   4     2485.22     2550.15    249.17 o 
 -20  12   4     5729.31     5678.55    372.95 o 
 -18  12   4     9242.69     9372.84    534.54 o 
 -16  12   4     9030.30     9924.72    316.84 o 
 -14  12   4     2395.91     2809.50    320.17 o 
 -12  12   4     2489.18     2442.87    216.18 o 
 -10  12   4     2636.07     2569.07    217.09 o 
  -8  12   4     4518.38     4877.05    382.92 o 
  -6  12   4    14828.27    14738.25    434.59 o 
  -4  12   4     4866.15     4130.29    252.15 o 
  -2  12   4    16119.71    15615.42    446.81 o 
   0  12   4      887.07     1082.77    159.78 o 
   2  12   4    15320.77    15957.96    532.12 o 
   4  12   4     2321.24     2208.27    210.11 o 
   6  12   4     9141.34     9455.14    490.52 o 
   8  12   4     3911.10     3654.50    256.83 o 
  10  12   4     2628.20     2821.33    239.38 o 
  12  12   4     2344.27     2537.66    233.99 o 
  14  12   4     3229.76     2951.82    319.28 o 
  16  12   4      243.93      315.71    176.02 o 
  18  12   4     2370.23     2272.16    318.88 o 
  20  12   4      280.99      160.05    185.31 o 
  22  12   4     1536.51     1416.52    288.60 o 
 -25  13   4     1163.33     1244.45    376.33 o 
 -23  13   4       83.62      -19.55    240.20 o 
 -21  13   4       10.64      107.04    156.15 o 
 -19  13   4     1179.25      868.62    175.58 o 
 -17  13   4      330.19      427.48    140.11 o 
 -15  13   4       46.65       37.09    136.41 o 
 -13  13   4     3304.65     3400.87    289.88 o 
 -11  13   4      249.09      400.66    129.18 o 
  -9  13   4     1537.75     1644.28    193.52 o 
  -7  13   4      868.93     1054.42    193.63 o 
  -5  13   4      624.62      405.55    133.56 o 
  -3  13   4      477.32      254.45    115.71 o 
  -1  13   4     1735.28     1665.79    193.61 o 
   1  13   4        6.62      -87.99     87.99 o 
   3  13   4     1866.35     1988.00    262.54 o 
   5  13   4      191.98      305.81    127.56 o 
   7  13   4     2142.12     2230.18    223.22 o 
   9  13   4       20.42      174.69    130.18 o 
  11  13   4      614.08      415.78    146.11 o 
  13  13   4       15.97       45.16    124.76 o 
  15  13   4      302.25      504.05    189.96 o 
  17  13   4       44.60      -23.29    148.58 o 
  19  13   4      590.29      781.77    227.78 o 
  21  13   4       54.43      315.49    253.74 o 
 -20  14   4     1082.77      672.83    260.86 o 
 -18  14   4     2623.47     2246.03    233.38 o 
 -16  14   4     5525.21     5501.49    313.88 o 
 -14  14   4     1794.62     1728.26    219.60 o 
 -12  14   4     2644.95     2974.23    439.63 o 
 -10  14   4     7643.70     7925.18    343.53 o 
  -8  14   4      798.79      830.11    222.99 o 
  -6  14   4     2932.98     3105.60    245.49 o 
  -4  14   4      838.18      731.87    149.72 o 
  -2  14   4      434.50      337.47    147.59 o 
   0  14   4        4.25      -14.12     96.12 o 
   2  14   4     2589.54     2801.87    206.09 o 
   4  14   4     1012.73      909.67    234.47 o 
   6  14   4      754.03      573.97    151.50 o 
   8  14   4      146.65       71.56    129.90 o 
  10  14   4     1339.98     1602.45    232.22 o 
  12  14   4       37.90       48.78    124.78 o 
  14  14   4      805.13      971.43    188.81 o 
  16  14   4      195.09      493.15    190.17 o 
  18  14   4      327.82      504.87    202.88 o 
  20  14   4      311.44      364.04    211.13 o 
 -19  15   4       47.53      175.22    183.55 o 
 -17  15   4     6478.25     6562.56    347.15 o 
 -15  15   4     1350.17     1212.90    196.01 o 
 -13  15   4     9346.89     8495.86    397.46 o 
 -11  15   4      184.49      -29.35    107.75 o 
  -9  15   4     6663.78     6878.41    340.15 o 
  -7  15   4      118.64       71.08    278.83 o 
  -5  15   4     6795.04     6888.35    436.03 o 
  -3  15   4      449.87      424.40    133.20 o 
  -1  15   4     6301.51     6004.15    321.83 o 
   1  15   4      714.69      357.05    244.78 o 
   3  15   4     1651.43     1658.37    211.81 o 
   5  15   4      137.23       99.57    127.94 o 
   7  15   4     1901.45     2178.12    238.65 o 
   9  15   4       11.41      -86.90    111.99 o 
  11  15   4     2784.10     3030.19    271.73 o 
  13  15   4     1184.86     1170.12    199.46 o 
  15  15   4     5149.88     5355.59    434.55 o 
  17  15   4      577.67      821.17    238.25 o 
 -18  16   4      843.72      644.08    226.72 o 
 -16  16   4      433.55       38.93    181.04 o 
 -14  16   4      981.96     1312.79    265.10 o 
 -12  16   4      154.65      161.54    130.78 o 
 -10  16   4     1957.83     1399.21    198.34 o 
  -8  16   4      184.97      191.25    127.66 o 
  -6  16   4     2913.02     2607.01    246.86 o 
  -4  16   4       42.94      -38.23    162.56 o 
  -2  16   4      436.86      337.10    203.11 o 
   0  16   4       29.28       60.21    112.55 o 
   2  16   4       92.46      141.97    129.63 o 
   4  16   4       79.41     -117.25    117.25 o 
   6  16   4      183.41      226.43    137.14 o 
   8  16   4      392.61      381.87    152.86 o 
  10  16   4        1.76       15.48    136.19 o 
  12  16   4      218.85       54.11    150.93 o 
  14  16   4       78.93       88.25    133.53 o 
  16  16   4      300.55      252.78    237.34 o 
 -19  17   4       75.13      357.44    223.29 o 
 -17  17   4     1105.46      690.33    398.42 o 
 -15  17   4      678.55      671.32    236.82 o 
 -13  17   4     4582.60     4387.14    407.17 o 
 -11  17   4       74.55      -56.31    162.28 o 
  -9  17   4     5325.83     6053.73    345.87 o 
  -7  17   4        0.23      108.03    122.84 o 
  -5  17   4     1460.84     1469.05    365.07 o 
  -3  17   4        5.83      -31.23    110.87 o 
  -1  17   4     2280.78     1924.69    223.86 o 
   1  17   4      849.86      816.83    207.30 o 
   3  17   4     2311.12     2652.78    265.96 o 
   5  17   4      720.18      735.47    180.65 o 
   7  17   4     1604.13      950.08    315.66 o 
   9  17   4     3436.42     2562.51    270.24 o 
  11  17   4     1018.37      790.80    196.83 o 
  13  17   4      537.23      629.19    233.12 o 
 -16  18   4      698.54      654.37    241.13 o 
 -14  18   4     3005.29     2446.53    355.38 o 
 -12  18   4      913.62      889.36    256.19 o 
 -10  18   4     3926.66     2986.07    773.33 o 
  -8  18   4      929.08      617.85    232.39 o 
  -6  18   4     3644.16     3672.34    535.98 o 
  -4  18   4     2735.49     2520.06    281.85 o 
  -2  18   4     4027.58     4502.77    637.96 o 
   0  18   4     2656.71     2744.36    273.57 o 
   2  18   4     4821.01     5340.10    344.92 o 
   4  18   4     1798.86     2130.65    211.66 o 
   6  18   4     2096.53     1947.86    249.30 o 
   8  18   4      429.27      577.79    221.53 o 
  10  18   4     2692.21     2878.30    292.66 o 
  12  18   4      528.05      246.39    165.46 o 
 -13  19   4       14.31      283.45    233.78 o 
 -11  19   4      271.22      197.92    221.07 o 
  -9  19   4     1336.91     1068.78    279.40 o 
  -7  19   4      448.77      658.98    252.48 o 
  -5  19   4      674.33      602.34    245.37 o 
  -3  19   4       39.11      -50.89    170.38 o 
  -1  19   4        2.17      -41.86    127.55 o 
   1  19   4       14.71       58.00    135.14 o 
   3  19   4     1787.24     1708.58    237.15 o 
   5  19   4       15.96       95.21    126.92 o 
   7  19   4      556.61      430.28    174.74 o 
   9  19   4      133.42       30.69    196.04 o 
  -8  20   4      369.30      503.50    253.63 o 
  -6  20   4     1592.23     1558.05    333.46 o 
  -4  20   4      241.55      -94.38    189.07 o 
  -2  20   4     2360.44     2095.80    347.18 o 
   0  20   4      602.61      872.85    271.54 o 
   2  20   4     1840.65     1416.69    466.85 o 
   4  20   4     1260.79     1176.66    226.37 o 
 -31   1   5      397.04      594.38    238.47 o 
 -29   1   5        1.25        4.55    161.28 o 
 -27   1   5     4062.28     4275.39    389.53 o 
 -25   1   5      122.71      572.28    191.92 o 
 -23   1   5     5151.66     5190.94    371.21 o 
 -21   1   5     1274.98     1206.83    376.33 o 
 -19   1   5     3810.49     3324.73    521.73 o 
 -17   1   5     1999.12     1896.22    232.33 o 
 -15   1   5     4173.53     3553.42    270.94 o 
 -13   1   5      742.59      895.80    263.72 o 
 -11   1   5     5414.29     5446.35    286.66 o 
  -9   1   5     2489.71     2232.30    204.90 o 
  -7   1   5     8506.78     8262.30    336.16 o 
  -5   1   5     1480.18     1507.39    174.71 o 
  -3   1   5     6458.50     7107.12    303.40 o 
  -1   1   5      339.94      295.99    300.07 o 
   1   1   5     7104.66     6554.04    295.38 o 
   3   1   5      482.75      657.95    270.13 o 
   5   1   5     6878.23     7734.95    290.02 o 
   7   1   5      762.05      567.00    141.55 o 
   9   1   5     2987.19     2975.71    465.42 o 
  11   1   5        6.42      -14.01    112.83 o 
  13   1   5     3512.27     4700.01    305.93 o 
  15   1   5      421.07      430.11    109.38 o 
  17   1   5     1641.61     1433.91    155.94 o 
  19   1   5       28.25      380.87    166.95 o 
  21   1   5     2004.30     1967.85    276.12 o 
  23   1   5        0.16     -154.25    154.25 o 
 -30   2   5     2448.38     1917.00    318.44 o 
 -28   2   5      233.40      333.24    364.93 o 
 -26   2   5     4126.45     3939.93    466.14 o 
 -24   2   5      616.62      458.18    176.97 o 
 -22   2   5     9076.60     8916.30    696.35 o 
 -20   2   5     2650.70     2405.80    203.89 o 
 -18   2   5     5222.05     5264.05    265.83 o 
 -16   2   5     1202.21      766.49    167.81 o 
 -14   2   5     5389.36     5374.76    308.84 o 
 -12   2   5     3013.22     2766.25    234.83 o 
 -10   2   5    22978.23    22206.13    572.62 o 
  -8   2   5      411.55      140.90    101.57 o 
  -6   2   5     6057.22     5964.55    284.54 o 
  -4   2   5     6433.28     6827.58    419.81 o 
  -2   2   5    14813.73    15079.04    900.20 o 
   0   2   5      216.45      122.61     96.62 o 
   2   2   5     3050.71     3276.68    502.49 o 
   4   2   5     1046.06     1033.41    325.01 o 
   6   2   5        8.09       31.19    100.25 o 
   8   2   5     3830.58     3638.15    390.58 o 
  10   2   5     1918.28     2210.23    217.39 o 
  12   2   5     1322.35     1483.15    243.07 o 
  14   2   5     1872.61     2106.55    190.92 o 
  16   2   5      351.70      350.45    180.32 o 
  18   2   5      451.26      378.50    165.30 o 
  20   2   5     1392.25     1071.20    585.88 o 
  22   2   5     1231.57     1760.84    520.30 o 
  24   2   5       94.32       63.73    191.48 o 
 -31   3   5      232.51      463.30    223.38 o 
 -29   3   5       41.66      -42.23    170.83 o 
 -27   3   5       84.55      176.82    173.51 o 
 -25   3   5      216.24      163.36    211.69 o 
 -23   3   5     1174.91     1170.90    228.64 o 
 -21   3   5       58.40       45.72    226.65 o 
 -19   3   5     3386.95     3845.41    240.69 o 
 -17   3   5     1535.24     1634.38    173.10 o 
 -15   3   5       54.04      133.07    130.82 o 
 -13   3   5      641.40      481.04    143.29 o 
 -11   3   5      734.15      573.86    138.57 o 
  -9   3   5     5098.22     5424.14    284.61 o 
  -7   3   5     1569.25     1463.25    220.24 o 
  -5   3   5      107.67       92.86    104.81 o 
  -3   3   5     1123.72     1186.08    295.08 o 
  -1   3   5      206.95       88.46     93.14 o 
   1   3   5      116.89      125.13     96.20 o 
   3   3   5     1065.09      938.66    153.95 o 
   5   3   5      380.09      238.32    122.58 o 
   7   3   5      789.04      912.97    187.45 o 
   9   3   5        3.43      -10.05     87.11 o 
  11   3   5      746.03      745.94    165.63 o 
  13   3   5      334.28      297.63    143.26 o 
  15   3   5      161.27       67.02    142.96 o 
  17   3   5      167.71      374.15    167.78 o 
  19   3   5        6.37      -57.85    144.48 o 
  21   3   5      130.95      170.06    181.53 o 
  23   3   5       31.40      139.54    180.35 o 
  25   3   5      178.76      144.97    198.64 o 
 -30   4   5     1842.65     1902.92    400.56 o 
 -28   4   5      655.63      766.61    233.15 o 
 -26   4   5      710.04      858.29    226.30 o 
 -24   4   5     2525.52     2855.66    325.41 o 
 -22   4   5     1914.38     2459.61    639.33 o 
 -20   4   5      179.05      315.21    119.70 o 
 -18   4   5    12858.31    12779.18    392.79 o 
 -16   4   5     1041.20     1199.58    153.05 o 
 -14   4   5    16981.94    16920.17    436.11 o 
 -12   4   5     2672.69     2788.29    221.09 o 
 -10   4   5     7576.70     7808.19    285.17 o 
  -8   4   5      770.99      889.28    234.91 o 
  -6   4   5    10000.54     9216.11    319.45 o 
  -4   4   5      842.00      907.83    231.78 o 
  -2   4   5     3782.55     3517.96    265.40 o 
   0   4   5     1743.44     1709.29    153.65 o 
   2   4   5     3144.54     3181.98    193.40 o 
   4   4   5     2535.28     2516.90    235.32 o 
   6   4   5     4349.44     4099.40    266.70 o 
   8   4   5     3073.20     3597.08    284.20 o 
  10   4   5     5454.95     5786.77    343.65 o 
  12   4   5      897.01      992.34    220.95 o 
  14   4   5     1574.16     2075.02    384.88 o 
  16   4   5     1783.62     1672.98    251.23 o 
  18   4   5     2339.61     2242.62    279.11 o 
  20   4   5      112.76      188.87    160.24 o 
  22   4   5      752.96      321.63    192.14 o 
  24   4   5      437.06      246.81    200.86 o 
 -29   5   5       71.95       32.26    255.88 o 
 -27   5   5     2279.93     2736.40    329.87 o 
 -25   5   5     3184.91     3082.13    727.00 o 
 -23   5   5     1585.68     1763.00    260.52 o 
 -21   5   5     5367.04     5317.93    374.01 o 
 -19   5   5     1551.11     1666.47    188.06 o 
 -17   5   5      537.03      556.59    129.61 o 
 -15   5   5     9966.34     9943.69    414.74 o 
 -13   5   5     2675.34     2737.24    202.77 o 
 -11   5   5     8482.95     8645.83    310.17 o 
  -9   5   5      294.06      497.30    110.05 o 
  -7   5   5     8182.55     8144.89    285.47 o 
  -5   5   5       22.88       47.92     74.01 o 
  -3   5   5    13744.29    13869.13    362.76 o 
  -1   5   5      148.93      121.75     83.19 o 
   1   5   5    11682.24    12634.39    340.32 o 
   3   5   5      699.57      555.21    122.80 o 
   5   5   5     3688.54     3457.79    718.45 o 
   7   5   5      240.90      371.70    147.52 o 
   9   5   5     3588.07     3609.88    290.28 o 
  11   5   5      469.96      513.10    165.87 o 
  13   5   5     2311.20     2252.05    406.26 o 
  15   5   5       99.29      340.69    229.50 o 
  17   5   5      786.96     1069.55    226.77 o 
  19   5   5        0.18      -89.48    145.31 o 
  21   5   5     1004.37      294.24    201.55 o 
  23   5   5       11.78      120.04    181.92 o 
 -30   6   5       34.40     -160.77    160.77 o 
 -28   6   5      141.33      264.80    429.79 o 
 -26   6   5       49.49      112.24    177.27 o 
 -24   6   5      179.68      604.76    195.05 o 
 -22   6   5      935.81     1049.15    300.78 o 
 -20   6   5     1803.28     1834.90    199.71 o 
 -18   6   5       87.69      -59.65     90.21 o 
 -16   6   5       43.32      -56.94     87.87 o 
 -14   6   5      209.64      415.06    138.71 o 
 -12   6   5       11.14       17.46     88.44 o 
 -10   6   5      307.07      237.71    103.57 o 
  -8   6   5      130.06      156.56     91.75 o 
  -6   6   5     2971.58     2756.04    188.88 o 
  -4   6   5      388.40      362.15     99.19 o 
  -2   6   5      124.33      192.31     87.60 o 
   0   6   5      119.67       89.40    114.24 o 
   2   6   5        1.75       74.61    139.70 o 
   4   6   5      886.31      656.01    169.82 o 
   6   6   5      218.67      181.43    159.65 o 
   8   6   5      141.21      112.98    206.70 o 
  10   6   5       37.17      298.63    143.09 o 
  12   6   5      231.12      304.87    139.42 o 
  14   6   5        3.41       17.36    172.48 o 
  16   6   5      715.16      375.73    168.30 o 
  18   6   5      316.60      493.92    191.48 o 
  20   6   5       92.83      -14.33    156.77 o 
  22   6   5        0.04        3.55    178.30 o 
  24   6   5        0.08      -65.83    186.08 o 
 -29   7   5     1679.16     1859.49    318.29 o 
 -27   7   5     3433.47     3355.68    366.89 o 
 -25   7   5     2856.29     2965.76    336.91 o 
 -23   7   5     2191.01     2356.71    412.68 o 
 -21   7   5      153.07      113.51    148.65 o 
 -19   7   5     3330.47     3454.54    245.77 o 
 -17   7   5       74.78       84.03    106.31 o 
 -15   7   5    10485.79    10050.73    413.85 o 
 -13   7   5     5409.05     5697.33    272.74 o 
 -11   7   5     7608.44     7218.44    286.89 o 
  -9   7   5      339.61      416.07    130.41 o 
  -7   7   5    15425.21    15399.93    396.34 o 
  -5   7   5     3418.95     3326.04    201.55 o 
  -3   7   5     9029.26     9747.96    409.52 o 
  -1   7   5     2263.92     2073.09    565.21 o 
   1   7   5    14530.43    14977.76    523.21 o 
   3   7   5     1638.70     1654.73    182.11 o 
   5   7   5     8400.50     8382.00    402.22 o 
   7   7   5     1972.45     1951.06    444.75 o 
   9   7   5     4007.07     3858.38    340.69 o 
  11   7   5      281.86      180.50    140.59 o 
  13   7   5     4019.05     4447.93    336.46 o 
  15   7   5       11.63      138.27    223.80 o 
  17   7   5     2377.15     2270.97    292.67 o 
  19   7   5       61.60      249.33    368.49 o 
  21   7   5      803.21      451.50    213.14 o 
  23   7   5       13.90       53.34    191.07 o 
 -28   8   5       16.93      394.35    206.91 o 
 -26   8   5      671.06      745.11    306.48 o 
 -24   8   5     1990.67     2097.72    473.26 o 
 -22   8   5     1962.63     2503.65    296.84 o 
 -20   8   5     4085.18     3899.40    265.55 o 
 -18   8   5     5539.96     6111.30    307.32 o 
 -16   8   5     1310.05     1265.57    167.96 o 
 -14   8   5     4714.86     4923.75    263.63 o 
 -12   8   5       50.67       19.70     88.76 o 
 -10   8   5     2759.93     2872.40    203.12 o 
  -8   8   5     2405.96     2824.91    201.95 o 
  -6   8   5     6973.33     7256.52    372.21 o 
  -4   8   5     1570.84     1806.22    225.24 o 
  -2   8   5     1907.64     1782.32    228.38 o 
   0   8   5     3306.92     3588.67    624.36 o 
   2   8   5      642.98     1092.63    192.46 o 
   4   8   5     2742.82     2438.59    260.44 o 
   6   8   5     2298.36     2499.38    269.04 o 
   8   8   5      964.93     1169.93    308.62 o 
  10   8   5     2518.92     2400.53    267.30 o 
  12   8   5       94.35       -2.98    135.02 o 
  14   8   5      599.48      447.60    267.99 o 
  16   8   5     1093.75      918.40    229.30 o 
  18   8   5     1456.48     1335.66    410.54 o 
  20   8   5      346.62      449.72    199.57 o 
  22   8   5      115.13       92.69    258.73 o 
 -27   9   5      267.22       41.16    344.26 o 
 -25   9   5       85.09     -161.76    161.76 o 
 -23   9   5      216.14      276.15    179.29 o 
 -21   9   5       46.86     -123.65    149.38 o 
 -19   9   5     1694.20     1750.03    202.45 o 
 -17   9   5       38.53      -34.84     97.52 o 
 -15   9   5      638.27      498.42    133.51 o 
 -13   9   5     1246.07     1197.03    168.29 o 
 -11   9   5        0.44       16.87     88.82 o 
  -9   9   5       87.83       64.83    118.31 o 
  -7   9   5      386.46      387.91    238.06 o 
  -5   9   5      109.09      -65.02    104.32 o 
  -3   9   5      515.76      726.90    256.59 o 
  -1   9   5      168.27      264.95    186.74 o 
   1   9   5      418.40      348.39    267.99 o 
   3   9   5        6.55       99.92     99.90 o 
   5   9   5      818.05      920.18    330.00 o 
   7   9   5      750.34      500.16    171.93 o 
   9   9   5     1134.05     1175.06    241.62 o 
  11   9   5      631.44      643.99    183.46 o 
  13   9   5      455.45      390.29    171.02 o 
  15   9   5      193.65       51.32    219.53 o 
  17   9   5       46.04      -11.27    149.68 o 
  19   9   5        0.41       -8.65    213.11 o 
  21   9   5       27.41       98.58    189.28 o 
 -26  10   5     4149.66     4571.03    871.69 o 
 -24  10   5       34.52      397.56    192.32 o 
 -22  10   5     3089.03     2838.21    549.53 o 
 -20  10   5     1618.98     1797.71    212.35 o 
 -18  10   5     3661.55     3804.31    326.17 o 
 -16  10   5     2199.52     2211.57    222.91 o 
 -14  10   5     1410.80     1434.69    180.07 o 
 -12  10   5     4938.34     4679.35    422.66 o 
 -10  10   5     6752.95     6864.75    371.62 o 
  -8  10   5     1781.19     1773.02    198.18 o 
  -6  10   5     3344.62     3052.98    246.04 o 
  -4  10   5     2116.13     2294.56    219.49 o 
  -2  10   5     7672.22     7143.68    468.24 o 
   0  10   5     1792.69     1775.08    196.76 o 
   2  10   5    13719.82    13244.12    435.20 o 
   4  10   5     1246.37     1287.40    184.58 o 
   6  10   5     8756.41     9122.57   1027.78 o 
   8  10   5      605.99      432.53    162.87 o 
  10  10   5     1276.92     1610.30    247.46 o 
  12  10   5     1384.85     1412.56    243.61 o 
  14  10   5     1074.49     1104.76    337.84 o 
  16  10   5      837.68      565.42    198.05 o 
  18  10   5     1295.70     1315.16    262.51 o 
  20  10   5        1.42       66.70    179.61 o 
 -25  11   5      484.03      632.51    228.14 o 
 -23  11   5     2972.38     2891.14    377.04 o 
 -21  11   5      484.47      465.44    272.27 o 
 -19  11   5     8215.82     8217.53    356.18 o 
 -17  11   5      501.25      499.25    458.30 o 
 -15  11   5     1639.28     2511.08    285.37 o 
 -13  11   5       19.47      -95.59     95.59 o 
 -11  11   5      134.19       79.67    139.81 o 
  -9  11   5      266.26      411.55    131.41 o 
  -7  11   5     4980.47     5336.90    300.16 o 
  -5  11   5     1412.94     1469.43    186.32 o 
  -3  11   5     2573.64     2369.77    289.82 o 
  -1  11   5      138.53      154.07    142.49 o 
   1  11   5     2645.85     2254.09    221.23 o 
   3  11   5      900.14      769.87    131.18 o 
   5  11   5    10662.49    10377.02    530.40 o 
   7  11   5     1053.55     1364.53    194.27 o 
   9  11   5     3532.09     4169.81    349.26 o 
  11  11   5       76.54      119.50    154.43 o 
  13  11   5     1417.47     1417.76    252.48 o 
  15  11   5      594.48      513.18    277.97 o 
  17  11   5     1496.89     1542.58    425.51 o 
  19  11   5      237.82      226.05    192.87 o 
 -24  12   5        5.23     -176.96    321.45 o 
 -22  12   5        4.51      259.44    259.44 o 
 -20  12   5       80.94       39.91    196.00 o 
 -18  12   5      140.95      463.82    175.59 o 
 -16  12   5       42.66      429.37    162.17 o 
 -14  12   5     2086.26     2159.64    226.81 o 
 -12  12   5        0.43      -89.46    137.34 o 
 -10  12   5     3474.34     3307.59    260.31 o 
  -8  12   5     2392.46     2808.42    396.52 o 
  -6  12   5        8.04      -92.68     92.68 o 
  -4  12   5       62.74       47.12    105.58 o 
  -2  12   5      469.47      496.23    135.34 o 
   0  12   5      439.53      565.13    200.74 o 
   2  12   5      923.74      913.48    165.58 o 
   4  12   5       47.21      -21.19    111.35 o 
   6  12   5      142.74       79.41    121.39 o 
   8  12   5       15.80       63.81    119.47 o 
  10  12   5      700.55      540.64    179.51 o 
  12  12   5      526.42      473.73    195.54 o 
  14  12   5      940.57      738.40    297.93 o 
  16  12   5      109.62      194.16    168.11 o 
  18  12   5      501.62      295.73    218.81 o 
 -23  13   5     3097.31     3694.87    520.30 o 
 -21  13   5       12.11      116.89    223.80 o 
 -19  13   5     3274.25     3199.41    714.88 o 
 -17  13   5      952.45     1272.27    195.71 o 
 -15  13   5     3592.48     4157.45    296.51 o 
 -13  13   5      372.24      306.19    133.18 o 
 -11  13   5     8845.10     9092.25    375.46 o 
  -9  13   5     2743.74     2360.93    237.34 o 
  -7  13   5    10216.05    10401.83    402.49 o 
  -5  13   5      178.56      208.93    117.48 o 
  -3  13   5    10322.20    10078.49    738.11 o 
  -1  13   5      869.23      896.78    164.06 o 
   1  13   5     8199.17     7927.97    424.21 o 
   3  13   5      139.85       23.52    118.19 o 
   5  13   5     3806.76     3887.72    289.99 o 
   7  13   5      785.75      871.56    229.01 o 
   9  13   5     2069.92     2677.14    260.43 o 
  11  13   5      250.86      261.52    140.06 o 
  13  13   5     1439.62     1435.13    270.23 o 
  15  13   5        0.24     -186.74    186.74 o 
  17  13   5        4.26       32.87    163.28 o 
 -22  14   5     1710.62     1425.49    393.44 o 
 -20  14   5      464.39      141.75    212.40 o 
 -18  14   5     1132.45     1413.75    212.58 o 
 -16  14   5     1024.43      931.57    186.04 o 
 -14  14   5     4749.11     5151.16    325.84 o 
 -12  14   5     2760.18     2621.00    257.81 o 
 -10  14   5     8607.37     8455.82    377.16 o 
  -8  14   5       69.79      -52.29    121.19 o 
  -6  14   5     2382.45     2241.74    236.39 o 
  -4  14   5      331.58      148.60    123.20 o 
  -2  14   5     4879.17     4336.97    354.62 o 
   0  14   5      179.83      107.43    126.34 o 
   2  14   5     3449.27     3452.02    285.99 o 
   4  14   5      458.99      713.23    143.93 o 
   6  14   5     1483.60     1163.79    196.38 o 
   8  14   5      840.15      628.70    176.07 o 
  10  14   5     1712.88     2280.54    254.33 o 
  12  14   5     4088.14     3698.07    301.27 o 
  14  14   5     1944.47     1740.52    419.09 o 
  16  14   5     1131.88     1015.31    251.76 o 
 -19  15   5       18.52       11.71    168.07 o 
 -17  15   5       69.69      107.46    145.01 o 
 -15  15   5       78.32       96.26    139.55 o 
 -13  15   5     1388.19      988.12    191.51 o 
 -11  15   5       34.97      -25.04    117.25 o 
  -9  15   5      591.78      450.83    155.59 o 
  -7  15   5      101.88      106.58    120.75 o 
  -5  15   5      774.04      862.47    178.68 o 
  -3  15   5      173.61       30.58    108.46 o 
  -1  15   5     2017.47     1912.93    229.51 o 
   1  15   5      999.17      874.87    180.22 o 
   3  15   5       30.57      -46.05    181.67 o 
   5  15   5      343.89      174.70    137.71 o 
   7  15   5      108.46        4.59    126.89 o 
   9  15   5        5.84      -54.29    135.13 o 
  11  15   5      208.39      158.58    165.73 o 
  13  15   5       28.06      -82.23    144.28 o 
 -18  16   5     3316.90     3862.56    415.27 o 
 -16  16   5      349.28      449.19    166.66 o 
 -14  16   5     2341.92     1947.13    243.83 o 
 -12  16   5      751.78      771.03    184.17 o 
 -10  16   5     6586.87     6403.23    363.41 o 
  -8  16   5      795.67      826.26    174.37 o 
  -6  16   5     7402.80     7386.58    477.37 o 
  -4  16   5     4043.54     3749.09    295.70 o 
  -2  16   5     4450.82     4750.30    325.11 o 
   0  16   5     1172.95      969.92    190.56 o 
   2  16   5     2883.85     2650.89    271.91 o 
   4  16   5      573.55      526.67    174.96 o 
   6  16   5     2593.88     2505.78    269.42 o 
   8  16   5     1357.57     1185.10    213.13 o 
  10  16   5     3424.55     3426.28    309.91 o 
  12  16   5       32.52      -44.40    153.43 o 
 -15  17   5     1982.40     1979.13    337.56 o 
 -13  17   5       64.24      179.31    157.18 o 
 -11  17   5     2248.48     2403.10    298.97 o 
  -9  17   5      120.83       57.00    133.17 o 
  -7  17   5     3395.26     3488.71    570.97 o 
  -5  17   5      356.74      208.36    169.62 o 
  -3  17   5     3270.40     3319.29    300.20 o 
  -1  17   5      162.71      183.61    137.87 o 
   1  17   5     1755.57     1638.58    223.98 o 
   3  17   5        2.77      139.37    140.16 o 
   5  17   5     1078.38     1404.64    230.12 o 
   7  17   5        3.29     -137.67    137.67 o 
   9  17   5     1298.74     1798.71    274.90 o 
 -12  18   5      198.53       69.49    349.25 o 
 -10  18   5      219.67       98.36    150.52 o 
  -8  18   5      496.79      294.94    156.59 o 
  -6  18   5      226.01      174.69    148.53 o 
  -4  18   5        8.56       -7.99    120.39 o 
  -2  18   5     1086.17     1151.53    206.11 o 
   0  18   5       62.90      108.71    140.32 o 
   2  18   5        1.62      253.83    158.81 o 
   4  18   5      252.03      430.94    173.48 o 
   6  18   5       35.19      -96.80    146.31 o 
  -3  19   5     3092.40     2885.65    301.33 o 
 -28   0   6     3077.57     3120.40    523.16 o 
 -26   0   6     1125.40     1291.49    363.50 o 
 -24   0   6     3676.73     3620.75    500.35 o 
 -22   0   6     4368.00     4273.62    510.33 o 
 -20   0   6      371.39      168.21    218.10 o 
 -18   0   6      184.45     -124.02    178.19 o 
 -16   0   6    10888.13    11222.89    657.15 o 
 -14   0   6      277.45      322.16    193.87 o 
 -12   0   6     1369.50     1607.95    309.33 o 
 -10   0   6      642.32      701.34    229.50 o 
  -8   0   6     3617.70     3358.46    376.33 o 
  -6   0   6        0.19       74.13    155.38 o 
  -4   0   6    11184.03    11218.61    590.15 o 
  -2   0   6      577.46      671.41    228.08 o 
   0   0   6    12342.87    13027.56    654.30 o 
   2   0   6     3211.92     3663.51    377.76 o 
   4   0   6    25169.46    28008.04   1002.12 o 
   6   0   6     5006.64     4963.56    470.41 o 
   8   0   6    21042.85    26086.48   1046.31 o 
  10   0   6      520.00      250.89    195.29 o 
  12   0   6     1230.89     1176.03    293.65 o 
  14   0   6      209.38       59.87    203.85 o 
 -29   1   6      736.64     1039.84    260.41 o 
 -27   1   6        1.02     -146.66    146.66 o 
 -25   1   6      550.46      685.02    315.75 o 
 -23   1   6      449.90       91.17    302.20 o 
 -21   1   6     1370.68     1191.56    502.49 o 
 -19   1   6     4457.19     3962.26    326.67 o 
 -17   1   6     6135.98     5765.25    361.86 o 
 -15   1   6     4739.65     4342.15    314.89 o 
 -13   1   6      285.22      605.49    157.23 o 
 -11   1   6       19.30       49.15    148.96 o 
  -9   1   6      520.46      678.64    157.52 o 
  -7   1   6       33.18      -93.34     93.34 o 
  -5   1   6      601.18      721.13    161.12 o 
  -3   1   6      468.16      255.37    127.25 o 
  -1   1   6      218.63       -5.95    162.51 o 
   1   1   6      662.96      607.86    160.37 o 
   3   1   6     1502.73     1586.80    209.63 o 
   5   1   6       42.88      205.07    136.68 o 
   7   1   6    12168.35    14929.57    964.34 o 
   9   1   6     1966.46     1948.06    247.81 o 
  11   1   6      759.48      640.21    172.33 o 
  13   1   6      128.23     -153.95    169.63 o 
  15   1   6       84.16      203.64    267.99 o 
  17   1   6       90.56      179.80    178.90 o 
 -28   2   6      594.23      625.18    324.30 o 
 -26   2   6       24.82     -155.44    230.93 o 
 -24   2   6     1311.91      851.84    219.73 o 
 -22   2   6      368.19      308.21    192.44 o 
 -20   2   6     2483.34     2507.19    226.17 o 
 -18   2   6        9.40       71.25    124.99 o 
 -16   2   6     2553.41     2661.17    549.53 o 
 -14   2   6      343.97      323.60    189.59 o 
 -12   2   6     4027.96     4285.21    300.88 o 
 -10   2   6      258.43      399.09    141.49 o 
  -8   2   6     2370.83     2412.71    238.66 o 
  -6   2   6      354.40      354.87    263.72 o 
  -4   2   6     1957.31     2479.25    236.38 o 
  -2   2   6      210.32      119.23    179.61 o 
   0   2   6     2732.29     3482.42    265.60 o 
   2   2   6     2577.40     2724.55    247.91 o 
   4   2   6     1608.72     1748.17    219.28 o 
   6   2   6      231.89      125.39    137.98 o 
   8   2   6       96.43      110.70    135.35 o 
  10   2   6      237.31      128.29    181.04 o 
  12   2   6      923.27     1130.36    208.29 o 
  14   2   6       55.62      -94.08    192.44 o 
  16   2   6      674.66      433.74    291.51 o 
  18   2   6        1.08      -33.44    159.11 o 
  20   2   6      224.13      214.63    187.82 o 
 -27   3   6     3357.56     3400.56    612.96 o 
 -25   3   6      872.66     1023.30    436.20 o 
 -23   3   6     1251.55     1712.77    266.05 o 
 -21   3   6     6177.66     5874.07    399.02 o 
 -19   3   6      250.38      115.87    112.44 o 
 -17   3   6     5776.76     6090.40    305.27 o 
 -15   3   6     1557.53     2017.03    278.55 o 
 -13   3   6     4957.96     5682.11    344.99 o 
 -11   3   6     4627.00     4207.74    293.75 o 
  -9   3   6     8532.00     8644.43    385.21 o 
  -7   3   6     3071.03     2806.60    442.61 o 
  -5   3   6     6905.70     6931.20    337.80 o 
  -3   3   6     4513.69     4785.85    298.81 o 
  -1   3   6     3752.16     4226.99    387.02 o 
   1   3   6     4265.12     5198.59    383.46 o 
   3   3   6      711.15      785.95    237.34 o 
   5   3   6      546.96      576.91    161.72 o 
   7   3   6      944.86     1302.94    179.32 o 
   9   3   6     2338.38     2665.42    282.46 o 
  11   3   6      689.33      699.33    182.93 o 
  13   3   6      623.85      714.32    191.48 o 
  15   3   6     1024.76      912.31    289.37 o 
  17   3   6      176.47      157.93    159.76 o 
  19   3   6      355.92      329.11    193.17 o 
  21   3   6      757.29      773.78    233.34 o 
 -28   4   6      442.47      -39.55    173.51 o 
 -26   4   6       26.90     -181.04    181.04 o 
 -24   4   6     2819.12     2940.24    332.12 o 
 -22   4   6       31.32       -0.21    132.87 o 
 -20   4   6      303.96      265.00    122.98 o 
 -18   4   6     1045.47     1137.28    322.15 o 
 -16   4   6     3128.96     3072.02    250.33 o 
 -14   4   6        0.28      -53.69     88.27 o 
 -12   4   6     2885.18     2827.74    221.60 o 
 -10   4   6       82.66      -22.85    153.22 o 
  -8   4   6      402.13      419.99    121.84 o 
  -6   4   6      146.58      266.71    106.46 o 
  -4   4   6      631.71      570.20    124.10 o 
  -2   4   6     1593.17     1448.06    166.52 o 
   0   4   6     1474.86     1196.85    154.96 o 
   2   4   6      183.30      317.39    127.12 o 
   4   4   6      238.63      440.80    182.46 o 
   6   4   6      192.21      165.36    141.26 o 
   8   4   6     1086.16     1044.44    206.82 o 
  10   4   6      491.39      354.37    230.22 o 
  12   4   6      555.93      238.18    150.57 o 
  14   4   6        0.68      218.10    222.38 o 
  16   4   6      814.34      647.55    202.41 o 
  18   4   6        3.16      247.60    178.07 o 
  20   4   6      375.67      147.42    190.38 o 
 -27   5   6     1018.68      780.70    276.55 o 
 -25   5   6       61.02      135.16    169.74 o 
 -23   5   6      110.57      260.37    169.48 o 
 -21   5   6      399.03       -5.72    168.21 o 
 -19   5   6     2696.70     2763.21    239.75 o 
 -17   5   6     1036.26     1058.69    166.08 o 
 -15   5   6      295.27      401.60    129.42 o 
 -13   5   6     1912.11     2247.65    251.74 o 
 -11   5   6     3722.07     3377.39    233.02 o 
  -9   5   6        4.66      -18.97    131.27 o 
  -7   5   6     3232.29     3297.68    235.74 o 
  -5   5   6      111.83      106.34    106.31 o 
  -3   5   6      855.33      972.24    146.18 o 
  -1   5   6     2928.01     3232.30    461.86 o 
   1   5   6     1223.27     1353.13    450.46 o 
   3   5   6      973.14     1071.82    208.58 o 
   5   5   6     2278.21     2403.81    498.92 o 
   7   5   6       18.42      104.69    142.56 o 
   9   5   6        1.88       37.78    143.13 o 
  11   5   6     1231.57     1036.36    213.23 o 
  13   5   6     1075.89     1062.75    419.09 o 
  15   5   6      305.38       89.81    205.27 o 
  17   5   6     1254.10     1359.13    256.46 o 
  19   5   6      444.06      396.61    205.26 o 
 -26   6   6       19.57      -55.76    156.52 o 
 -24   6   6     2413.95     2364.98    322.51 o 
 -22   6   6      337.26      314.26    180.12 o 
 -20   6   6     3275.62     3970.14    279.28 o 
 -18   6   6      690.92      561.31    143.15 o 
 -16   6   6     1400.86     1525.33    186.40 o 
 -14   6   6      108.01       40.69     99.86 o 
 -12   6   6     5691.69     6273.04    299.52 o 
 -10   6   6       10.54      138.47     95.37 o 
  -8   6   6    11657.43    11292.99    375.06 o 
  -6   6   6      211.37       54.15    109.54 o 
  -4   6   6    13903.56    14527.97    551.93 o 
  -2   6   6       24.09       22.71    114.79 o 
   0   6   6     4555.74     4879.25    416.24 o 
   2   6   6      216.74      150.00    242.33 o 
   4   6   6     5454.65     5374.67    382.81 o 
   6   6   6       56.51       56.21    105.71 o 
   8   6   6     1875.93     1824.27    255.11 o 
  10   6   6      195.36       98.35    148.67 o 
  12   6   6     3981.62     4358.34    353.59 o 
  14   6   6      176.53      517.45    246.61 o 
  16   6   6     1077.35      828.21    299.35 o 
  18   6   6       19.18      230.20    195.29 o 
  20   6   6      875.56      902.72    251.97 o 
 -27   7   6      644.76      710.57    239.67 o 
 -25   7   6      976.76      923.28    415.53 o 
 -23   7   6        0.69       46.71    157.77 o 
 -21   7   6      335.73      202.47    173.54 o 
 -19   7   6      715.76      628.89    189.22 o 
 -17   7   6        6.70       10.40    102.83 o 
 -15   7   6     1149.81      931.43    160.32 o 
 -13   7   6      745.43      547.39    210.67 o 
 -11   7   6      584.16      837.97    148.77 o 
  -9   7   6       96.78      167.01    105.87 o 
  -7   7   6     1270.45     1364.90    221.94 o 
  -5   7   6     1310.24     1272.07    362.07 o 
  -3   7   6     1986.51     1927.03    247.00 o 
  -1   7   6      816.27      577.83    167.83 o 
   1   7   6      196.37       -1.61    117.82 o 
   3   7   6      484.78      472.42    170.47 o 
   5   7   6      619.00      558.54    289.37 o 
   7   7   6      271.10       35.23    135.58 o 
   9   7   6      258.58      283.87    161.19 o 
  11   7   6      573.59      312.00    168.11 o 
  13   7   6      786.63      439.59    239.48 o 
  15   7   6      306.57     -115.46    172.48 o 
  17   7   6      469.95      622.05    215.57 o 
  19   7   6      513.16      451.52    295.79 o 
 -26   8   6        1.49      -13.57    168.44 o 
 -24   8   6     1864.29     1815.94    301.14 o 
 -22   8   6      228.45      259.86    186.50 o 
 -20   8   6      818.98      790.62    174.93 o 
 -18   8   6       26.97     -139.61    139.61 o 
 -16   8   6      759.50      732.40    263.49 o 
 -14   8   6      131.32       11.68    106.70 o 
 -12   8   6     1573.97     1626.06    398.42 o 
 -10   8   6      138.43      256.28    138.53 o 
  -8   8   6     1483.46     1806.54    246.80 o 
  -6   8   6       52.49      -89.77     98.64 o 
  -4   8   6      717.37      703.93    285.10 o 
  -2   8   6        7.82       28.31    113.36 o 
   0   8   6      889.79     1041.48    201.33 o 
   2   8   6      274.41        0.33    121.85 o 
   4   8   6      641.06      796.95    198.26 o 
   6   8   6       58.46      -90.05    114.30 o 
   8   8   6      210.52      355.31    175.17 o 
  10   8   6      279.32      168.55    156.74 o 
  12   8   6      330.78      358.43    182.60 o 
  14   8   6        5.18       -1.43    209.55 o 
  16   8   6       20.00     -198.14    198.14 o 
  18   8   6        9.41     -156.24    156.24 o 
 -25   9   6      813.54      704.26    247.94 o 
 -23   9   6     1306.40     1324.14    266.75 o 
 -21   9   6     5465.89     5875.65    418.48 o 
 -19   9   6     7049.51     7313.86    577.31 o 
 -17   9   6     2221.92     2450.64    238.88 o 
 -15   9   6     3039.25     3437.42    328.91 o 
 -13   9   6     4801.91     4423.51    360.70 o 
 -11   9   6     5100.77     5084.72    375.44 o 
  -9   9   6     4261.14     3893.71    336.47 o 
  -7   9   6     5387.13     6496.28    413.53 o 
  -5   9   6      485.43      221.57    139.27 o 
  -3   9   6     1338.14     1899.65    256.46 o 
  -1   9   6      872.19     1060.61    282.96 o 
   1   9   6     1454.93      813.34    186.98 o 
   3   9   6     1626.62     2241.31    289.32 o 
   5   9   6      796.54     1014.91    234.31 o 
   7   9   6     1456.40     1443.15    250.82 o 
   9   9   6      141.65      192.66    164.80 o 
  11   9   6     1518.60     1483.52    250.74 o 
  13   9   6      330.49      190.57    171.55 o 
  15   9   6      506.40      279.40    256.59 o 
  17   9   6      325.70      608.09    215.53 o 
 -24  10   6      144.81      174.57    287.95 o 
 -22  10   6      102.73      -90.04    167.01 o 
 -20  10   6     1632.01     1527.73    258.76 o 
 -18  10   6       27.84     -107.08    132.73 o 
 -16  10   6       93.24     -127.51    127.51 o 
 -14  10   6      282.56      395.19    175.11 o 
 -12  10   6     1400.61     1277.38    228.30 o 
 -10  10   6        8.72      -15.85    140.41 o 
  -8  10   6     1678.95     1861.30    262.87 o 
  -6  10   6       47.25       15.08    128.44 o 
  -4  10   6      135.85      -96.47    230.22 o 
  -2  10   6       13.36      -91.20    119.92 o 
   0  10   6      349.17      321.05    153.97 o 
   2  10   6       89.38      184.86    155.46 o 
   4  10   6     1698.07     1732.53    271.15 o 
   6  10   6      949.40      955.68    188.74 o 
   8  10   6       85.52      -81.61    139.09 o 
  10  10   6      139.32     -149.68    149.68 o 
  12  10   6      278.52      239.54    177.98 o 
  14  10   6       60.19      -57.02    223.80 o 
  16  10   6      128.56      349.25    253.74 o 
 -23  11   6      781.85     1322.86    393.44 o 
 -21  11   6      275.78       98.36    243.76 o 
 -19  11   6      980.55      526.01    409.83 o 
 -17  11   6        1.70       17.48    218.10 o 
 -15  11   6     1790.27     1954.71    466.14 o 
 -13  11   6      244.13       56.46    326.44 o 
 -11  11   6     2246.64     2335.19    377.04 o 
  -9  11   6       10.81      -59.78    117.76 o 
  -7  11   6     3043.09     3037.12    329.60 o 
  -5  11   6       69.41      168.20    136.66 o 
  -3  11   6      313.00      270.23    184.60 o 
  -1  11   6     1315.10     1410.92    240.76 o 
   1  11   6      575.95      500.88    179.87 o 
   3  11   6      729.30      489.99    309.33 o 
   5  11   6      317.61      261.67    171.04 o 
   7  11   6     1081.79      989.58    238.48 o 
   9  11   6     1215.01     1424.49    252.84 o 
  11  11   6      127.90       25.29    168.56 o 
  13  11   6       82.57     -209.55    209.55 o 
  15  11   6      826.25      269.42    260.86 o 
 -20  12   6     2671.50     2600.48    330.15 o 
 -18  12   6      565.66      490.36    320.74 o 
 -16  12   6     5733.97     6411.90    448.27 o 
 -14  12   6     1022.07      778.79    307.91 o 
 -12  12   6     1786.19     2125.42    293.48 o 
 -10  12   6       14.86      -69.93    124.81 o 
  -8  12   6     2409.47     2933.44    325.19 o 
  -6  12   6      217.98       43.98    136.76 o 
  -4  12   6     4565.52     4582.69    381.73 o 
  -2  12   6       71.71       63.48    186.03 o 
   0  12   6     5229.65     4937.09    397.94 o 
   2  12   6      395.02      328.19    381.32 o 
   4  12   6     3836.61     3987.27    388.94 o 
   6  12   6      117.23      166.57    137.30 o 
   8  12   6     2501.66     2080.76    308.70 o 
  10  12   6       58.37       32.21    164.26 o 
  12  12   6      898.14     1014.43    258.77 o 
  14  12   6       68.41       38.49    245.18 o 
 -19  13   6        0.46      -61.42    160.50 o 
 -17  13   6      229.41      285.32    188.46 o 
 -15  13   6        6.82      -38.56    151.19 o 
 -13  13   6       23.75       45.62    160.37 o 
 -11  13   6     1099.51     1132.07    232.16 o 
  -9  13   6       25.77       89.49    144.05 o 
  -7  13   6      933.64      833.59    211.23 o 
  -5  13   6      127.01      174.27    156.62 o 
  -3  13   6       17.12     -123.30    123.30 o 
  -1  13   6      988.53      826.38    251.60 o 
   1  13   6      285.82      104.66    258.01 o 
   3  13   6      321.17      487.05    251.60 o 
   5  13   6      466.55      453.77    195.35 o 
   7  13   6      145.31      288.77    146.14 o 
   9  13   6      147.56      321.98    191.52 o 
  11  13   6      260.51     -226.19    287.24 o 
 -18  14   6       22.43       29.29    168.07 o 
 -16  14   6     2731.77     2587.14    441.90 o 
 -14  14   6      806.61      902.85    224.49 o 
 -12  14   6     1646.63     1832.20    374.90 o 
 -10  14   6       41.15      -21.15    152.53 o 
  -8  14   6     2057.72     2009.82    293.14 o 
  -6  14   6      266.10      163.86    128.50 o 
  -4  14   6     1542.14     1375.00    209.79 o 
  -2  14   6        8.92       57.32    122.67 o 
   0  14   6       64.07      -51.09    125.17 o 
   2  14   6      119.18      159.91    210.97 o 
   4  14   6      191.71      272.25    189.71 o 
   6  14   6       12.72      103.78    179.67 o 
   8  14   6      286.27      683.75    222.48 o 
  10  14   6        1.54       17.17    172.92 o 
 -15  15   6     1690.63     1065.24    254.44 o 
 -13  15   6     2355.81     2333.65    325.28 o 
 -11  15   6     2310.82     2314.03    320.43 o 
  -9  15   6      818.06     1055.05    201.36 o 
  -7  15   6     1254.40     1327.40    217.30 o 
  -5  15   6      242.22      160.98    133.22 o 
  -3  15   6     1256.92     1092.06    203.38 o 
  -1  15   6      976.58      751.67    177.53 o 
   1  15   6     1182.83     1595.38    231.00 o 
   3  15   6      327.40      215.18    158.49 o 
   5  15   6       42.28       -7.01    138.61 o 
   7  15   6      224.07      482.33    242.06 o 
 -12  16   6      459.77      209.67    204.31 o 
 -10  16   6       43.83     -167.48    167.48 o 
  -8  16   6      684.29      439.24    291.68 o 
  -6  16   6      315.01      200.26    147.69 o 
  -4  16   6      596.07      829.24    302.15 o 
  -2  16   6      317.46      292.15    153.51 o 
   0  16   6      168.20      233.46    151.05 o 
   2  16   6       31.76       30.61    140.11 o 
   4  16   6      146.10      265.45    169.93 o 
 -25   1   7     1240.30     1184.71    264.35 o 
 -23   1   7      164.99     -147.19    147.19 o 
 -21   1   7     1889.31     2077.03    294.32 o 
 -19   1   7       13.55     -106.93    142.87 o 
 -17   1   7     1745.11     2014.23    345.68 o 
 -15   1   7       79.48       -6.31    128.23 o 
 -13   1   7     1032.48      813.38    198.14 o 
 -11   1   7        1.41      176.77    168.92 o 
  -9   1   7     1582.01     1695.27    307.19 o 
  -7   1   7       26.90       14.95    126.65 o 
  -5   1   7     3289.80     4009.56    314.47 o 
  -3   1   7      118.66     -116.60    116.60 o 
  -1   1   7      663.50      784.93    185.63 o 
   1   1   7      424.79      671.80    181.77 o 
   3   1   7     1563.78     1640.34    365.64 o 
   5   1   7       46.88       80.76    144.58 o 
   7   1   7     1449.61     1553.52    307.91 o 
   9   1   7       11.18      -75.55    252.31 o 
  11   1   7      154.72       78.40    317.88 o 
  13   1   7      173.02      446.18    420.52 o 
 -24   2   7      409.63      339.55    238.77 o 
 -22   2   7     1638.41     1693.97    276.92 o 
 -20   2   7     1196.71      881.57    169.43 o 
 -18   2   7     3343.35     3848.74    283.42 o 
 -16   2   7     1391.21     1145.01    255.16 o 
 -14   2   7      477.45      283.85    222.38 o 
 -12   2   7      198.82      -42.65    382.74 o 
 -10   2   7     2091.17     2269.95    262.54 o 
  -8   2   7     1481.84     1462.59    218.70 o 
  -6   2   7     3371.67     3403.63    291.81 o 
  -4   2   7     2006.52     2014.04    248.34 o 
  -2   2   7      998.59     1824.17    409.83 o 
   0   2   7      397.49      350.28    312.90 o 
   2   2   7      796.55     1299.71    222.95 o 
   4   2   7       22.55      158.23    218.10 o 
   6   2   7      509.38      369.20    249.46 o 
   8   2   7      115.45      -41.34    240.91 o 
  10   2   7      456.49      607.68    217.71 o 
  12   2   7       23.12      -22.08    141.96 o 
  14   2   7      301.33       58.45    223.80 o 
 -25   3   7        0.30      -43.37    172.87 o 
 -23   3   7       19.29       39.66    163.76 o 
 -21   3   7      278.56      191.01    185.13 o 
 -19   3   7        4.64     -116.75    116.75 o 
 -17   3   7     1024.93     1045.43    178.98 o 
 -15   3   7       40.41      103.50    114.81 o 
 -13   3   7      498.70      371.90    234.82 o 
 -11   3   7       33.74       51.84    140.61 o 
  -9   3   7       31.99     -116.18    116.18 o 
  -7   3   7      387.59      431.85    153.05 o 
  -5   3   7       72.11      126.61    159.65 o 
  -3   3   7      133.50       77.09    136.81 o 
  -1   3   7       23.04      -15.23    151.10 o 
   1   3   7        7.46      -51.32    200.99 o 
   3   3   7       60.43      293.65    212.40 o 
   5   3   7      358.41      446.80    173.82 o 
   7   3   7       57.32      226.00    181.75 o 
   9   3   7        0.16      250.74    184.01 o 
  11   3   7      115.19      317.20    156.19 o 
  13   3   7      137.23      306.48    252.31 o 
  15   3   7       24.03      260.86    239.48 o 
 -24   4   7       26.47      -77.23    156.46 o 
 -22   4   7     1494.45     1604.78    269.52 o 
 -20   4   7      184.26      300.19    140.82 o 
 -18   4   7      975.04      940.24    182.54 o 
 -16   4   7     2291.57     1917.69    218.42 o 
 -14   4   7     2448.81     2161.90    223.03 o 
 -12   4   7     2557.24     2517.52    233.82 o 
 -10   4   7     2538.22     2728.71    239.06 o 
  -8   4   7     1446.07     1438.97    188.65 o 
  -6   4   7      253.12      276.65    122.11 o 
  -4   4   7      155.58       30.13     98.22 o 
  -2   4   7      908.75     1552.01    248.96 o 
   0   4   7      219.65      229.82    163.22 o 
   2   4   7      591.70      238.43    300.07 o 
   4   4   7       48.45      208.28    184.60 o 
   6   4   7      823.46     1190.39    308.62 o 
   8   4   7      235.25      202.41    183.55 o 
  10   4   7     1115.96     1002.16    303.63 o 
  12   4   7      348.22       91.23    161.28 o 
  14   4   7      596.11      336.42    245.18 o 
  16   4   7      108.92      310.76    267.99 o 
 -23   5   7      275.46      383.55    199.71 o 
 -21   5   7      994.89      976.64    183.68 o 
 -19   5   7      680.01      752.15    169.01 o 
 -17   5   7     1513.74     1734.20    215.01 o 
 -15   5   7        5.74     -101.33    101.33 o 
 -13   5   7     2622.90     2433.62    407.29 o 
 -11   5   7      127.66       70.32    109.53 o 
  -9   5   7     1904.35     2178.94    284.43 o 
  -7   5   7      416.44      516.85    322.16 o 
  -5   5   7     1631.37     1540.05    402.70 o 
  -3   5   7      264.44      140.66    141.02 o 
  -1   5   7     1805.92     1475.05    242.82 o 
   1   5   7      370.94      310.97    154.43 o 
   3   5   7     1572.21     1361.17    242.33 o 
   5   5   7      166.60       97.79    151.15 o 
   7   5   7      760.53      764.66    415.53 o 
   9   5   7        1.56       67.50    250.89 o 
  11   5   7      303.51      385.14    240.91 o 
  13   5   7       22.65     -105.49    205.27 o 
  15   5   7      298.44      508.90    296.50 o 
 -22   6   7      173.59      -50.72    338.55 o 
 -20   6   7      267.24      314.45    144.34 o 
 -18   6   7      233.96      119.88    126.37 o 
 -16   6   7      243.24      154.90    127.98 o 
 -14   6   7      237.65      283.43    126.84 o 
 -12   6   7        7.41       17.53    110.84 o 
 -10   6   7        8.77       56.12    143.57 o 
  -8   6   7      315.90      434.32    190.30 o 
  -6   6   7        0.98      121.06    139.40 o 
  -4   6   7       98.32      123.54    134.94 o 
  -2   6   7       73.54      -34.04    164.64 o 
   0   6   7      313.34      499.33    178.88 o 
   2   6   7        0.02      -53.33    126.96 o 
   4   6   7        0.46      -90.11    136.29 o 
   6   6   7       60.36      219.86    178.99 o 
   8   6   7       22.33       49.40    180.81 o 
  10   6   7      152.37      413.99    220.22 o 
  12   6   7       12.77      -11.60    164.80 o 
  14   6   7       17.33     -128.29    226.65 o 
 -23   7   7      173.36      214.87    206.45 o 
 -21   7   7     1183.72     1059.74    195.65 o 
 -19   7   7      164.88      211.12    140.90 o 
 -17   7   7      418.89      285.36    139.82 o 
 -15   7   7      936.11      870.89    222.78 o 
 -13   7   7     3495.32     3546.85    570.91 o 
 -11   7   7      116.03      173.20    154.22 o 
  -9   7   7     2590.39     2234.61    315.03 o 
  -7   7   7       92.61       46.95    140.39 o 
  -5   7   7     2057.51     2124.21    294.65 o 
  -3   7   7      460.92      395.08    177.63 o 
  -1   7   7     3722.01     4024.07    371.74 o 
   1   7   7       21.69       27.57    150.03 o 
   3   7   7     2038.73     2156.44    340.69 o 
   5   7   7        0.25      -23.12    200.28 o 
   7   7   7      983.88      914.15    256.72 o 
   9   7   7       26.75       22.46    184.59 o 
  11   7   7      980.11      953.54    239.49 o 
  13   7   7       13.13      175.34    249.46 o 
 -22   8   7     1240.99      690.90    267.99 o 
 -20   8   7      163.75      176.22    140.88 o 
 -18   8   7     2142.44     1835.21    289.28 o 
 -16   8   7      581.37      657.46    210.64 o 
 -14   8   7     1358.07     1396.67    261.39 o 
 -12   8   7      801.53      734.97    203.70 o 
 -10   8   7      625.58      453.24    174.62 o 
  -8   8   7      564.62      293.23    162.96 o 
  -6   8   7      602.27      840.08    206.91 o 
  -4   8   7      180.74      401.76    179.82 o 
  -2   8   7     1519.78     1782.28    275.99 o 
   0   8   7      171.62      117.98    214.54 o 
   2   8   7      834.26      953.22    359.94 o 
   4   8   7       33.62      -78.45    148.68 o 
   6   8   7     1007.99     1444.13    280.79 o 
   8   8   7       32.67      196.50    209.75 o 
  10   8   7      481.34      666.08    195.69 o 
  12   8   7      280.84      482.99    208.58 o 
 -19   9   7        7.70      -22.94    146.92 o 
 -17   9   7      464.66      669.65    209.75 o 
 -15   9   7      257.32       86.61    200.99 o 
 -13   9   7       89.09       52.76    150.03 o 
 -11   9   7      341.28      267.49    228.08 o 
  -9   9   7       94.56        2.00    122.09 o 
  -7   9   7       33.68      -75.10    124.94 o 
  -5   9   7       84.90      142.13    158.10 o 
  -3   9   7        5.00      152.08    188.16 o 
  -1   9   7       54.11       -5.50    146.60 o 
   1   9   7        0.59      170.04    156.51 o 
   3   9   7        0.54       86.71    182.46 o 
   5   9   7        0.48        1.96    161.76 o 
   7   9   7       61.77       26.24    196.00 o 
   9   9   7      468.66      797.52    254.74 o 
  11   9   7      144.72     -119.21    168.12 o 
 -18  10   7     1246.56     1078.41    247.86 o 
 -16  10   7       48.36      -19.86    140.27 o 
 -14  10   7     2263.91     2274.92    418.38 o 
 -12  10   7       46.72       29.23    147.26 o 
 -10  10   7     2036.76     2313.71    316.28 o 
  -8  10   7      542.18      247.60    199.57 o 
  -6  10   7     1281.46     1812.59    293.65 o 
  -4  10   7      174.41      161.60    148.95 o 
  -2  10   7     1930.26     2261.50    400.56 o 
   0  10   7      938.05      576.56    213.82 o 
   2  10   7     1062.04      810.06    231.75 o 
   4  10   7     1914.44     1630.24    297.84 o 
   6  10   7      647.59      848.06    363.50 o 
   8  10   7      395.31      221.57    220.41 o 
  10  10   7      877.16     1411.76    380.22 o 
 -17  11   7     1863.36     2112.93    526.72 o 
 -15  11   7      235.22      289.69    194.14 o 
 -13  11   7      586.84      236.69    179.11 o 
 -11  11   7        4.17     -127.31    127.31 o 
  -9  11   7        3.28      206.40    183.18 o 
  -7  11   7        3.71      -90.96    131.31 o 
  -5  11   7      497.72      220.07    202.42 o 
  -3  11   7       98.11      126.82    262.29 o 
  -1  11   7      764.56     1003.72    242.05 o 
   1  11   7       18.87      -56.25    158.10 o 
   3  11   7      792.28      695.70    227.72 o 
   5  11   7        7.50      100.35    279.40 o 
   7  11   7     1710.15     1929.88    348.69 o 
   9  11   7      121.36      -47.18    204.81 o 
 -14  12   7       12.12       -5.09    158.70 o 
 -12  12   7      486.15      454.42    205.53 o 
 -10  12   7       60.26      222.72    176.71 o 
  -8  12   7      378.96      319.28    184.08 o 
  -6  12   7      137.93      264.91    193.15 o 
  -4  12   7       65.62       72.82    163.19 o 
  -2  12   7       66.72       21.36    146.33 o 
   0  12   7       12.82      -17.38    151.74 o 
   2  12   7      307.78      458.00    208.88 o 
   4  12   7       69.95       81.66    174.52 o 
   6  12   7       19.06       96.75    189.40 o 
 -13  13   7     1289.03     1412.03    280.43 o 
 -11  13   7     1400.68     1609.15    331.43 o 
  -9  13   7     1715.33     1754.53    332.85 o 
  -7  13   7     3362.69     3077.19    533.85 o 
  -5  13   7     3283.79     3240.99    509.61 o 
  -3  13   7      122.74      275.09    187.54 o 
  -1  13   7     2608.88     2147.91    319.84 o 
   1  13   7       58.44     -121.69    178.90 o 
   3  13   7     2010.15     2545.36    358.32 o 
  -8  14   7      828.68      853.86    249.18 o 
  -6  14   7       29.51      -35.56    157.01 o 
  -4  14   7      265.08       64.99    173.65 o 
  -2  14   7       15.88      142.69    177.19 o 
 -20   0   8      295.51       69.85    249.46 o 
 -18   0   8      231.89     -209.55    209.55 o 
 -16   0   8      509.80      427.65    265.14 o 
 -14   0   8      917.32      994.99    327.86 o 
 -12   0   8      493.61      510.33    265.14 o 
 -10   0   8      363.59      185.31    223.80 o 
  -8   0   8        3.96     -173.91    173.91 o 
  -6   0   8      632.30      899.48    290.80 o 
  -4   0   8      131.64      382.03    245.18 o 
  -2   0   8      668.70      993.57    297.93 o 
   0   0   8     1008.49     1268.69    356.37 o 
   2   0   8     2172.21     2181.00    427.65 o 
   4   0   8       13.73       64.15    239.48 o 
 -19   1   8     1195.93     1051.85    246.80 o 
 -17   1   8     1101.16      333.03    444.04 o 
 -15   1   8     1798.09     1628.50    274.44 o 
 -13   1   8      239.19       61.50    149.66 o 
 -11   1   8      347.91      260.09    166.28 o 
  -9   1   8        3.32     -124.88    136.91 o 
  -7   1   8       73.27       -7.78    138.55 o 
  -5   1   8       11.65      140.40    259.44 o 
  -3   1   8       17.97       14.48    183.89 o 
  -1   1   8       64.68      -83.77    144.13 o 
   1   1   8      210.86       95.04    165.06 o 
   3   1   8        3.50       78.40    246.61 o 
   5   1   8      723.62      848.17    349.25 o 
   7   1   8       34.29       58.45    267.99 o 
 -18   2   8      373.45      575.29    239.42 o 
 -16   2   8       81.02      270.50    142.30 o 
 -14   2   8      462.87      447.72    189.71 o 
 -12   2   8        5.42      179.12    158.31 o 
 -10   2   8      456.76      488.19    195.48 o 
  -8   2   8      607.20      814.15    205.14 o 
  -6   2   8      135.35      159.79    167.47 o 
  -4   2   8      388.94      209.99    169.91 o 
  -2   2   8      309.56      526.01    269.42 o 
   0   2   8       38.86       72.70    260.86 o 
   2   2   8      165.20      119.74    220.95 o 
   4   2   8      814.12      756.94    330.71 o 
   6   2   8       23.30      255.90    185.50 o 
   8   2   8       43.54      137.26    205.11 o 
  10   2   8        5.22       75.25    209.54 o 
 -19   3   8     2462.43     2319.77    256.70 o 
 -17   3   8      189.60      -30.03    132.31 o 
 -15   3   8     1416.39     1746.24    233.45 o 
 -13   3   8       62.57      126.59    125.67 o 
 -11   3   8     2520.29     2495.29    252.35 o 
  -9   3   8       54.76       40.18    121.35 o 
  -7   3   8     2845.73     2984.29    271.04 o 
  -5   3   8       45.80      146.01    158.92 o 
  -3   3   8     1534.16     2088.43    444.04 o 
  -1   3   8       82.44       54.53    162.74 o 
   1   3   8     1330.99     1819.55    482.53 o 
   3   3   8      249.49      550.29    215.53 o 
   5   3   8      155.51      234.44    194.34 o 
   7   3   8        3.13      143.13    192.02 o 
   9   3   8       65.79      138.02    224.06 o 
 -18   4   8       43.93     -120.64    120.64 o 
 -16   4   8      307.77      285.52    149.31 o 
 -14   4   8       71.10       -7.85    155.06 o 
 -12   4   8      508.70      241.53    143.71 o 
 -10   4   8      621.00      379.08    256.59 o 
  -8   4   8      119.99       78.68    151.81 o 
  -6   4   8       69.26      191.89    172.81 o 
  -4   4   8       41.00      193.82    165.55 o 
  -2   4   8        0.43      -11.22    142.75 o 
   0   4   8        1.08      -38.78    208.12 o 
   2   4   8      498.43      310.53    194.06 o 
   4   4   8        3.26      -24.23    163.29 o 
   6   4   8       78.28      183.15    201.59 o 
   8   4   8        4.83       51.91    198.84 o 
 -17   5   8      564.65      574.23    171.33 o 
 -15   5   8        1.99      -85.87    127.17 o 
 -13   5   8      211.57      133.35    165.22 o 
 -11   5   8      218.44      242.94    172.81 o 
  -9   5   8      233.53        8.04    158.06 o 
  -7   5   8       49.42       41.07    152.41 o 
  -5   5   8      160.72      -66.24    149.68 o 
  -3   5   8      439.85      409.00    207.22 o 
  -1   5   8       66.86      175.04    175.96 o 
   1   5   8      382.25      645.05    226.28 o 
   3   5   8        3.48      107.10    189.42 o 
   5   5   8      253.40      366.02    243.05 o 
   7   5   8       52.47       45.89    194.23 o 
 -16   6   8        2.72     -151.16    151.16 o 
 -14   6   8      479.54      733.24    225.24 o 
 -12   6   8      260.52      199.26    176.42 o 
 -10   6   8      887.22     1003.27    246.37 o 
  -8   6   8      429.51      236.73    168.65 o 
  -6   6   8     1806.58     1655.49    291.68 o 
  -4   6   8      859.00      855.91    233.54 o 
  -2   6   8     2299.18     2563.47    343.73 o 
   0   6   8      308.39      331.68    202.95 o 
   2   6   8      584.10      568.59    225.35 o 
   4   6   8      399.64      702.60    236.96 o 
   6   6   8      638.19      855.67    259.48 o 
 -15   7   8       48.72      -42.33    153.97 o 
 -13   7   8       64.52     -149.17    149.17 o 
 -11   7   8      265.54       90.16    168.44 o 
  -9   7   8       27.74       31.12    155.35 o 
  -7   7   8      130.43        2.12    155.26 o 
  -5   7   8       85.09      -12.24    153.12 o 
  -3   7   8      427.17      669.23    227.26 o 
  -1   7   8       58.62       83.80    169.52 o 
   1   7   8      310.66      205.45    281.53 o 
   3   7   8        0.51      186.08    191.73 o 
   5   7   8      112.25      159.85    222.38 o 
 -14   8   8      209.35      266.00    193.03 o 
 -12   8   8       70.38      147.43    174.83 o 
 -10   8   8       94.75     -118.74    141.74 o 
  -8   8   8      216.33       -4.51    171.06 o 
  -6   8   8       72.30      159.41    173.82 o 
  -4   8   8      292.17      134.62    173.70 o 
  -2   8   8      172.85      346.94    213.11 o 
   0   8   8        0.62      -73.44    168.86 o 
   2   8   8       60.49       82.66    181.61 o 
   4   8   8        5.39      -76.34    180.83 o 
 -11   9   8     1564.14     1180.06    264.73 o 
  -9   9   8      154.79      159.80    188.27 o 
  -7   9   8     1524.76     1037.81    251.02 o 
  -5   9   8      149.44      286.16    189.73 o 
  -3   9   8      429.79      789.54    246.17 o 
  -1   9   8       96.05      125.65    181.53 o 
   1   9   8      101.66      448.68    283.67 o 
  -6  10   8      128.71      -98.22    153.20 o 
  -4  10   8      149.22      164.17    186.11 o 
                                                 
